# Supplementary material for: Structural and Functional Characteristics of miRNAs in Five Strategic Millet Species and Their Utility in Drought Tolerance
Source: Front Genet. 2020 Dec 8;11:608421. doi: 10.3389/fgene.2020.608421 (PMC7753210; doi:10.3389/fgene.2020.608421)
Supplement: Supplementary file 1 [file Table_1.XLSX]

## Sheet: Sheet1
Supplementary Table 1: Collection of the miRNAs detected by computational identification in Foxtail millet
Mirna ID	precursor known family	mirna seq	chr number	chr position	MFE	GC percentage
sit-miR171-1-npr	sit-miR171-1-npr	AAACUUCUCGCAGACAUGAUCA	Chr 6	4361960-4361981	60	28.5714
sit-miR437	osa-miR437	AAAGUUAGAGAAGUUUGACUU	Chr 1	27393026-27393046	49.5	45.4545
sit-miRf10059-npr	osa-miRf10059-npr	AACUUUAGUCCCGGUUGGUG	Chr 8	10257305-10257324	39.9	43.4783
sit-miRf10030-npr	osa-miRf10030-npr	AACUUUAGUCCCGGUUGGUGUU	Chr 1	8241656-8241677	43.7	28.5714
sit-miRf10004-npr	osa-miRf10004-npr	AACUUUAGUCCCGGUUGGUGUUA	Chr 1	8241656-8241678	42.8	50
sit-miR167-npr	sit-miR167-npr	AAGUUUAGGGACUGUUAUGUG	Chr 1	6306234-6306254	94.1	38.0952
sit-miRf10411-npr	osa-miRf10411-npr	AAUCCCGGUUGGUAACACCAA	Chr 5	16670378-16670398	90.4	38.0952
sit-miR166-npr	sit-miR166-npr	AAUGAACAAUUUGAGAGAUGA	Chr 1	27600582-27600602	67.5	47.619
sit-miRf11169-npr	osa-miRf11169-npr	ACCAACCGGGACUAAAGAUC	Chr 1	27134072-27134091	55	52.1739
sit-miR164-npr	sit-miR164-npr	ACGUGGACAAGGCCUCGGCGC	Chr 6	3818837-3818857	47.5	55.5556
sit-miR5568b-3p	sbi-miR5568b-3p	ACUAUGUAUCUAGAAAAGCUA	Chr 8	19804241-19804261	99.9	60.7143
sit-miR163-1-npr	sit-miR163-1-npr	ACUAUUCACAAGUCAAUGCGA	Chr 1	5409300-5409320	37.9	56
sit-miR1120	hpr-miR1120	ACUCCCUCCGUCCCAAAAU	Chr 4	3297080-3297098	48	55.5556
sit-miR5368*	ghr-miR5368*	ACUGUUCCCUGGGAUUGGCUUUG	Chr 4	39969932-39969954	71	59.0909
sit-miR529-5p	bdi-miR529-5p	AGAAGAGAGAGAGUACAGCCU	Chr 1	22493769-22493789	71	50
sit-miR172m	ath-miR172m	AGAAUCCUGAUGAUGCUGCAG	Chr 3	2721853-2721873	69.2	56
sit-miR172a-3p	aly-miR172a-3p	AGAAUCUUGAUGAUGCUGCAU	Chr 2	16042923-16042943	59.8	40
sit-miR158-1-npr	sit-miR158-1-npr	AGAUCGGCACCGGAGGGCUGA	Chr 3	28287992-28288012	49.7	33.3333
sit-miRf11679-npr	osa-miRf11679-npr	AGAUCUUUAGUCCCGGUUGGU	Chr 4	26863923-26863943	95.7	45
sit-miR7711-3p.1	bdi-miR7711-3p.1	AGAUUGUUAAAGAGGCCAAGUAUU	Chr 3	42409116-42409139	49.5	33.3333
sit-miR154-1-npr	sit-miR154-1-npr	AGGAGUGUGCAACAAACUACG	Chr 2	31970649-31970669	50.1	40.9091
sit-miR399j-5p	zma-miR399j-5p	AGGCAGCUCUCCUCUGGCAGG	Chr 4	1257512-1257532	29.3	36.3636
sit-miR1310	han-miR1310	AGGCAUCGGGGGCGCAACGCCC	chr 6	7481-7502	51.4	33.3333
sit-miR530b	gra-miR530b	AGGUGCAGGUGCAGGCGCAGC	Chr 3	10777085-10777105	77.7	52.381
sit-miRf11019-npr	osa-miRf11019-npr	AGUACUCCCUCCGUCCCAAAAAA	Chr 5	8745464-8745486	51.4	33.3333
sit-miRf11236-npr	osa-miRf11236-npr	AGUCCCAGUUGGUAACACCAACC	Chr 1	22713451-22713473	30.2	52.1739
sit-miRf10353-npr	osa-miRf10353-npr	AGUCCCAGUUGGUAACACCAACCGGGA	Chr 1	22713451-22713477	106.5	63.6364
sit-miRf10014-npr	osa-miRf10014-npr	AGUCCCGAUUGGUAACACCAACCGG	Chr 6	21234091-21234115	106.5	62.5
sit-miRf10609-npr	osa-miRf10609-npr	AGUCCCGGUUGAUAACACCAAC	chr 6	8732684-8732705	106.5	50
sit-miRf10851-npr	osa-miRf10851-npr	AGUCCCGGUUGGUAAAACCAACCGG	Chr 1	12244763-12244787	106.5	62.5
sit-miRf11882-npr	osa-miRf11882-npr	AGUCCCGGUUGGUAAAACCAACCGGGA	Chr 1	12244763-12244789	68	60.8696
sit-miRf10695-npr	osa-miRf10695-npr	AGUCCCGGUUGGUAACACGAACCG	Chr 4	14568301-14568324	60.8	57.1429
sit-miRf11229-npr	osa-miRf11229-npr	AGUCCCGGUUGGUAACACGAACCGG	Chr 4	14568301-14568325	63.5	61.5385
sit-miRf11816-npr	osa-miRf11816-npr	AGUCCCGGUUGGUAACUCCAACCGGGAC	Chr 1	23953542-23953569	50.2	56.5217
sit-miRf10006-npr	osa-miRf10006-npr	AGUCCCGGUUGGUAAUACCAACCGG	Chr 1	3826185-3826209	35	60
sit-miRf10729-npr	osa-miRf10729-npr	AGUCCCGGUUGGUAAUACCAACCGGGA	Chr 1	3826185-3826211	27.9	60.8696
sit-miRf11021-npr	osa-miRf11021-npr	AGUCCCGGUUGGUGACACCAAC	Chr 1	12620014-12620035	79.6	56.5217
sit-miRf11827-npr	osa-miRf11827-npr	AGUCCUGGUUGGUAACACCAAC	Chr 1	27308351-27308372	44.2	57.1429
sit-miRf10991-npr	osa-miRf10991-npr	AGUCUCGGUUGGUAACACCAACCGG	Chr 1	12444617-12444641	32.8	50
sit-miR150-npr	sit-miR150-npr	AGUGAAAUGCAUUGUAGGUCU	Chr 2	17105819-17105839	54	54.5455
sit-miRf10258-akr	ptc-miRf10258-akr	AGUUCAAGAAAGCUGUGGAA	Chr 1	40757578-40757597	50	60
sit-miR7757-5p	tae-miR7757-5p	AUAAAACCUUCAGCUAUCCAUC	Chr 8	13901748-13901769	76.6	54.5455
sit-miRf11738-npr	osa-miRf11738-npr	AUACUCCCUCCGUCCCAAAAA	Chr 2	25420828-25420848	61.5	59.0909
sit-miRf10155-npr	osa-miRf10155-npr	AUACUCCCUUCGUCCCAAAAAA	Chr 8	33262769-33262790	34.3	54.5455
sit-miR144-1-npr	sit-miR144-1-npr	AUAUUGAUCGGUAAAUCUGCA	Chr 1	15128134-15128154	64.1	50
sit-miR393a-3p	zma-miR393a-3p	AUCAGUGCAAUCCCUUUGGAAU	Chr 3	520299-520320	56.4	48
sit-miRf10376-npr	osa-miRf10376-npr	AUCUUUAGUCCCGGUUGGUA	Chr 1	25082390-25082409	83.6	47.619
sit-miRf11101-npr	osa-miRf11101-npr	AUCUUUAGUCCCGGUUGGUG	Chr 2	48098976-48098995	47	59.0909
sit-miRf10633-npr	osa-miRf10633-npr	AUCUUUAGUCCCGGUUGGUGU	Chr 8	5742891-5742911	63.4	54.1667
sit-miRf11226-npr	osa-miRf11226-npr	AUCUUUAGUCCCGGUUGGUGUU	Chr 8	5742891-5742912	93.8	50
sit-miR142-npr	sit-miR142-npr	AUGAGAAUUCGGAACAAGUUU	Chr 1	10696767-10696787	26.3	58.3333
sit-miRf10039-npr	osa-miRf10039-npr	AUUACCAACCGGGACUAAAGAU	Chr 1	38328605-38328626	76.4	66.6667
sit-miRf10513-npr	osa-miRf10513-npr	AUUAGGGCACCCACAAUGGUUAU	Chr 3	13609248-13609270	40.9	54.5455
sit-miR135-npr	sit-miR135-npr	AUUGAAAGGAGGAUGUGAUGAU	Chr 1	18886352-18886373	95.9	52.381
sit-miR134-1-npr	sit-miR134-1-npr	AUUUCAGAUUAUUUGUGGUCC	Chr 1	24339684-24339704	95.9	57.1429
sit-miR132-npr	sit-miR132-npr	AUUUGGAUGUGAUUUUGGUGA	Chr 1	613087-613107	97	45.4545
sit-miR1878-3p	bdi-miR1878-3p	AUUUGUAGUGUUCAGAUUGAGUUU	Chr 2	32382448-32382471	72.8	57.1429
sit-miR130-npr	sit-miR130-npr	CAAGUUUAAGGACCGCUGGUG	Chr 1	30485329-30485349	78.1	52.381
sit-miR7757-5p.1	bdi-miR7757-5p.1	CACAAAACCUUCAGCUACCCA	Chr 8	25119048-25119068	77.3	55
sit-miRf10354-npr	osa-miRf10354-npr	CACCAACCGGGACUAAAGAUC	chr 6	4290465-4290485	35.2	50
sit-miRf11914-npr	osa-miRf11914-npr	CACCAACCGGGACUAAAGAUCC	Chr 3	24725769-24725790	81.6	50
sit-miR169b-5p	aly-miR169b-5p	CAGCCAAGGAUGACUUGCCGG	Chr 4	30531660-30531680	50.4	57.1429
sit-miR5205a	mtr-miR5205a	CAUACAAUUUGGGACGGAGGGAG	Chr 1	37677994-37678016	92.7	52.381
sit-miR2914	peu-miR2914	CAUGGUGGUGACGGGUGACGGAG	chr 6	4417-4439	80.1	55
sit-miR128-npr	sit-miR128-npr	CCACAAGAUCACUGGAUUUCU	Chr 2	44508630-44508650	77.7	37.5
sit-miR127-npr	sit-miR127-npr	CCAGUAGAGUUGUGUAAUCUUG	Chr 4	15649930-15649951	57.8	42.8571
sit-miRf10434-npr	osa-miRf10434-npr	CCCGGUUGGUAACACCAACCG	Chr 2	2839540-2839560	63.5	54.5455
sit-miRf10291-npr	osa-miRf10291-npr	CCCGGUUGGUAACACCAACCGG	Chr 1	660754-660775	70.9	56.5217
sit-miRf10693-npr	osa-miRf10693-npr	CCCGGUUGGUAACACCAACCGGGA	Chr 1	660754-660777	43.6	55
sit-miRf11946-npr	osa-miRf11946-npr	CCCGGUUGGUGUUACCAACCGGGA	Chr 1	28543473-28543496	116.4	52.1739
sit-miRf11575-npr	osa-miRf11575-npr	CCCGGUUGUUAAUACCAACCGG	Chr 2	20267568-20267589	18.6	47.8261
sit-miRf11894-npr	osa-miRf11894-npr	CCCUAUCACAUCGGAUGUUUGAA	chr 6	19942837-19942859	40.7	42.8571
sit-miRf10282-npr	osa-miRf10282-npr	CCCUGUCACAUCGAAUGUUUGG	Chr 1	1609717-1609738	31.8	47.619
sit-miRf10410-npr	osa-miRf10410-npr	CCGAUUGGUGUUACCAACCGGGA	Chr 3	45674806-45674828	43.6	45.4545
sit-miRf10265-npr	osa-miRf10265-npr	CCGGUUAGUGUUACCAACCGGGA	Chr 3	34107187-34107209	66.9	42.8571
sit-miRf10433-npr	osa-miRf10433-npr	CCGGUUGAUAACACCAACCGG	Chr 8	4299152-4299172	45.14	42.8571
sit-miRf10673-npr	osa-miRf10673-npr	CCGGUUGAUAACACCAACCGGGA	Chr 8	4299152-4299174	54.7	53.8462
sit-miRf10439-npr	osa-miRf10439-npr	CCGGUUGAUGUUACCAACCGGGA	Chr 2	18200915-18200937	42.8	50
sit-miRf10241-npr	osa-miRf10241-npr	CCGGUUGGAGUUACCAACCGGGA	Chr 1	21794030-21794052	43.1	57.6923
sit-miRf11763-npr	osa-miRf11763-npr	CCGGUUGGUAACAACAACCGGGA	Chr 2	23183335-23183357	38.7	43.4783
sit-miRf11398-npr	osa-miRf11398-npr	CCGGUUGGUAACACCAACCG	Chr 1	660755-660774	62.8	47.619
sit-miRf10584-npr	osa-miRf10584-npr	CCGGUUGGUAACACCAACCGAGA	Chr 2	36852606-36852628	62.8	42.8571
sit-miRf10661-npr	osa-miRf10661-npr	CCGGUUGGUAACACCAACCGG	Chr 2	24580645-24580665	50.9	47.619
sit-miRf10700-npr	osa-miRf10700-npr	CCGGUUGGUAACACCAACCGGGA	Chr 1	660755-660777	61.8	42.8571
sit-miRf12055-npr	osa-miRf12055-npr	CCGGUUGGUAACACCAACCGGU	Chr 8	21190090-21190111	62.4	56.5217
sit-miRf11230-npr	osa-miRf11230-npr	CCGGUUGGUAACACGAACCGG	Chr 4	14568305-14568325	56.4	60.8696
sit-miRf10285-npr	osa-miRf10285-npr	CCGGUUGGUAACACUAACCGGGA	chr 6	33075965-33075987	56.4	57.1429
sit-miRf11751-npr	osa-miRf11751-npr	CCGGUUGGUAAUACCAACCGG	Chr 4	38718268-38718288	58.3	60.8696
sit-miRf11752-npr	osa-miRf11752-npr	CCGGUUGGUAUUACCAACCGG	Chr 1	3031673-3031693	62.9	62.5
sit-miRf10038-npr	osa-miRf10038-npr	CCGGUUGGUAUUACCAACCGGGA	Chr 1	28476673-28476695	62.6	56.5217
sit-miRf11975-npr	osa-miRf11975-npr	CCGGUUGGUGUCACCAACCGGGACUA	Chr 1	11474877-11474902	87.3	61.5385
sit-miRf12097-npr	osa-miRf12097-npr	CCGGUUGGUGUUACCAACCAGGA	Chr 2	33851889-33851911	87.1	56.5217
sit-miRf10488-npr	osa-miRf10488-npr	CCGGUUGGUGUUACCAACCG	Chr 1	28543474-28543493	87.1	56
sit-miRf10252-npr	osa-miRf10252-npr	CCGGUUGGUGUUACCAACCGGGA	Chr 1	28543474-28543496	89.8	52
sit-miRf10407-npr	osa-miRf10407-npr	CCGGUUGGUGUUACCAACCGGGACAA	Chr 2	7642402-7642427	49.8	59.0909
sit-miRf10187-npr	osa-miRf10187-npr	CCGGUUGGUGUUACCAAUCGGGA	Chr 1	22472774-22472796	55.8	60.8696
sit-miRf10015-npr	osa-miRf10015-npr	CCGGUUGGUGUUACCAAUCGGGACU	Chr 2	27206296-27206320	67.4	60
sit-miRf10106-npr	osa-miRf10106-npr	CCGGUUGGUGUUACUAACCGGGA	Chr 3	49958956-49958978	54.4	56.5217
sit-miRf10509-npr	osa-miRf10509-npr	CCGGUUGGUGUUACUAACCGGGACUA	Chr 3	49958956-49958981	88.1	61.9048
sit-miRf10480-npr	osa-miRf10480-npr	CCGGUUGGUGUUAUCAACCGGGA	Chr 2	40946072-40946094	16.1	61.9048
sit-miRf12013-npr	osa-miRf12013-npr	CCGGUUGGUUUUACCAACCGGGA	Chr 2	10692513-10692535	44	59.0909
sit-miRf10891-npr	osa-miRf10891-npr	CCGGUUUGUGUUACCAACCGGGA	Chr 6	7764069-7764091	37.8	57.1429
sit-miRf10134-npr	osa-miRf10134-npr	CCGUUUGGUGUUACCAACCAGGA	Chr 8	24620067-24620089	55.7	52.381
sit-miR125-npr	sit-miR125-npr	CGACCAACUUAGACGGUUCUG	Chr 2	4420910-4420930	80.4	50
sit-miR124-npr	sit-miR124-npr	CGAGACGUGUAAGCUUGGUGC	Chr 4	97726-97746	25.4	50
sit-miR123-npr	sit-miR123-npr	CGCCAAAGGAGAAUUGCCCUG	Chr 1	2112592-2112612	33	47.619
sit-miRf11990-npr	osa-miRf11990-npr	CGCGAGACAAAUCUAUUGAGCC	Chr 1	37168241-37168262	47.4	47.619
sit-miR121-1-npr	sit-miR121-1-npr	CGCUGCAGCGCUGAAGUAUGAG	Chr 4	23510444-23510465	83.1	52.381
sit-miRf10590-npr	osa-miRf10590-npr	CGGUUGAUGUUACCAACCGGGA	Chr 2	18200916-18200937	28.6	52.381
sit-miRf11904-npr	osa-miRf11904-npr	CGGUUGGUAAAACCAAUCGGGA	Chr 4	9164349-9164370	55.6	61.9048
sit-miRf10436-npr	osa-miRf10436-npr	CGGUUGGUAACACCAACCAGGA	Chr 1	598566-598587	44.4	61.9048
sit-miRf11326-npr	osa-miRf11326-npr	CGGUUGGUAACUCCAACCGG	Chr 1	3604847-3604866	32.6	52.381
sit-miRf12070-npr	osa-miRf12070-npr	CGGUUGGUAGUACCAACCGG	Chr 8	39596974-39596993	33.1	61.9048
sit-miRf11055-npr	osa-miRf11055-npr	CGGUUGGUGUUACAAACCGGGA	Chr 1	22472728-22472749	41.6	58.3333
sit-miRf10369-npr	osa-miRf10369-npr	CGGUUGGUGUUACCAACCGGG	Chr 2	20268215-20268235	64.6	45
sit-miRf10343-npr	osa-miRf10343-npr	CGGUUGGUGUUACCAACCGGGA	Chr 1	28543475-28543496	55	43.4783
sit-miRf10720-npr	osa-miRf10720-npr	CGGUUGGUGUUACCAAUCGGGA	Chr 1	22472775-22472796	55.6	41.6667
sit-miRf10055-npr	osa-miRf10055-npr	CGGUUGGUGUUACUAACCGGGA	Chr 3	49958957-49958978	41.2	42.8571
sit-miRf11961-npr	osa-miRf11961-npr	CGGUUGGUGUUACUAACCGGGACUA	Chr 3	49958957-49958981	38	50
sit-miRf10247-npr	osa-miRf10247-npr	CGGUUGGUGUUAUCAACCGGGA	Chr 2	40946073-40946094	90.4	52
sit-miR116-npr	sit-miR116-npr	CGUUUCAAACGGCUAUAGCUC	Chr 2	38393558-38393578	47.1	52.381
sit-miRf11603-npr	osa-miRf11603-npr	CUACUCCCUCCGUCCCAAAAUAAGU	Chr 6	19542489-19542513	66	38.0952
sit-miRf11605-npr	osa-miRf11605-npr	CUACUCUCUCCGUCCCAAAA	Chr 2	40741126-40741145	65.3	54.5455
sit-miR156	avm-miR156	CUGACAGAAGAGAGUGAGCAC	Chr 2	30830658-30830678	39.9	31.8182
sit-miRf11756-npr	osa-miRf11756-npr	CUGGUUGGUAACACCAACCG	Chr 8	3230955-3230974	94.1	36.3636
sit-miRf11755-npr	osa-miRf11755-npr	CUGGUUGGUAACACCAACCGGGACU	Chr 4	9736611-9736635	94.4	34.7826
sit-miRf10646-npr	osa-miRf10646-npr	CUGGUUGGUGUUACCAACCG	Chr 3	46963792-46963811	43.7	47.619
sit-miRf11057-npr	osa-miRf11057-npr	CUGGUUGGUGUUACCAACCGGGA	Chr 2	10805833-10805855	90.4	47.619
sit-miRf10211-npr	osa-miRf10211-npr	CUGUUUGGCACAGCUCCAGCUC	Chr 1	22995812-22995833	90.4	52.381
sit-miRf12028-npr	osa-miRf12028-npr	CUUUAGUCCCGGUUGGUAACAC	Chr 1	3540370-3540391	13.1	45.8333
sit-miRf10658-npr	osa-miRf10658-npr	CUUUAGUCCCGGUUGGUAACACCAA	Chr 1	3571444-3571468	58	48
sit-miRf11541-npr	osa-miRf11541-npr	CUUUAGUCCCGGUUGGUGUUA	Chr 1	105229-105249	49.7	50
sit-miR5076	osa-miR5076	GAAAUGGGAGCAGAGCAGGUUU	Chr 2	8823591-8823612	68.8	53.5714
sit-miR167a-3p	zma-miR167a-3p	GAUCAUGCAUGACAGCCUCAUU	Chr 3	48338390-48338411	95.7	50
sit-miR168-3p	hvu-miR168-3p	GAUCCCGCCUUGCACCAAGUGAAU	Chr 1	8668058-8668081	34.7	43.4783
sit-miRf11307-npr	osa-miRf11307-npr	GAUCUUUAGUCCCGGUUGGU	Chr 3	5661960-5661979	49.5	23.8095
sit-miRf10263-npr	osa-miRf10263-npr	GAUCUUUAGUCCCGGUUGGUA	Chr 4	26863924-26863944	49.5	33.3333
sit-miRf10003-npr	osa-miRf10003-npr	GAUCUUUAGUCCCGGUUGGUAA	Chr 3	5661960-5661981	50.1	33.3333
sit-miRf10080-npr	osa-miRf10080-npr	GAUCUUUAGUCCCGGUUGGUAAU	Chr 3	5661960-5661982	92.1	38.0952
sit-miRf11782-npr	osa-miRf11782-npr	GAUCUUUAGUUCCGGUUGAUA	Chr 8	13492870-13492890	69.5	47.619
sit-miRf10509-akr	ptc-miRf10509-akr	GAUUGAGCCGCGCCAAUAUCACUU	Chr 1	5452890-5452913	58	47.619
sit-miRf10370-npr	osa-miRf10370-npr	GAUUGGUAACACCAACCGGGACUAAA	Chr 8	38320138-38320163	34.7	50
sit-miRf10992-npr	osa-miRf10992-npr	GCCGGUUGGUAUUACCAACCGGGA	Chr 1	28476672-28476695	59.8	42.8571
sit-miRf10132-npr	osa-miRf10132-npr	GCGAGCUUCUCGAAGAUGUCGUUGA	Chr 5	9080036-9080060	106.5	61.9048
sit-miR160a-3p	zma-miR160a-3p	GCGUGCAAGGGGCCAAGCAUG	Chr 1	6979302-6979322	33.6	38.0952
sit-miR105-npr	sit-miR105-npr	GCUCACUCCUCUUUCUGUCAGC	Chr 1	5902157-5902178	106.5	54.5455
sit-miR156a-3p	zma-miR156a-3p	GCUCACUUCUCUCUCUGUCAGU	Chr 6	28563353-28563374	65.9	56.5217
sit-miR104-npr	sit-miR104-npr	GCUCACUUCUCUCUCUGUCGGC	Chr 5	11530919-11530940	28.6	56.5217
sit-miR103-npr	sit-miR103-npr	GCUCACUUCUCUGUCUGUCAGC	Chr 2	30830724-30830745	63.5	56.5217
sit-miR156j-3p	osa-miR156j-3p	GCUCGCUCCUCUUUCUGUCAGC	Chr 4	31435117-31435138	69.1	61.9048
sit-miR529-3p	bdi-miR529-3p	GCUGUACCCUCUCUCUUCUUC	Chr 1	22493854-22493874	98.1	56.5217
sit-miR166a-5p	aly-miR166a-5p	GGAAUGUUGUCUGGCUCGAGG	Chr 1	32901694-32901714	76.7	57.6923
sit-miRf10418-npr	osa-miRf10418-npr	GGAUCUUUAGUCCCGGUUGAUA	Chr 1	3547414-3547435	92.9	56
sit-miRf10606-npr	osa-miRf10606-npr	GGAUCUUUAGUCCCGGUUGGU	Chr 3	5661959-5661979	73.6	56.5217
sit-miRf10917-npr	osa-miRf10917-npr	GGAUCUUUAGUCCCGGUUGGUA	Chr 3	5661959-5661980	43.1	52.381
sit-miR169a-3p	aly-miR169a-3p	GGCAAGUUGUCCUUGGCUACA	Chr 4	30531747-30531767	57.9	54.5455
sit-miRf10144-npr	osa-miRf10144-npr	GGCGAGCUUCUCGAAGAUGUCGU	Chr 5	9080035-9080057	70.6	61.9048
sit-miRf11524-npr	osa-miRf11524-npr	GGGAUCUUUAGUCCCGGUUGGUA	Chr 3	5661958-5661980	88.4	54.5455
sit-miR99-1-npr	sit-miR99-1-npr	GGGAUUGGAACUCGUGUUAGAA	chr 6	33383009-33383030	88.4	47.619
sit-miR162-5p	zma-miR162-5p	GGGCGCAGUGGUUUAUCGAUC	Chr 1	30167156-30167176	79.9	50
sit-miR396e-3p	bdi-miR396e-3p	GGUCAAGAAAGCUGUGGGAAG	Chr 1	40752348-40752368	79.9	52.381
sit-miRf10133-npr	osa-miRf10133-npr	GGUGUUACCAACCGGGACUA	Chr 1	2747230-2747249	47	56.5217
sit-miRf11564-npr	osa-miRf11564-npr	GGUGUUACCAACCGGGACUAAA	Chr 1	2747230-2747251	70.6	50
sit-miRf11800-npr	osa-miRf11800-npr	GGUGUUACCAAUCGGGACUA	Chr 1	21460379-21460398	97.2	54.5455
sit-miRf12011-npr	osa-miRf12011-npr	GGUUGGUAAAACCAACCGGGAGU	Chr 3	24085908-24085930	90.7	52.381
sit-miRf10799-npr	osa-miRf10799-npr	GGUUGGUAACACCAACCGAGA	Chr 4	36924070-36924090	66.2	42.8571
sit-miRf10160-npr	osa-miRf10160-npr	GGUUGGUAACACCAACCGGGA	Chr 1	12237017-12237037	43.4	47.619
sit-miRf11798-npr	osa-miRf11798-npr	GGUUGGUAACACCAACCGGGAGU	Chr 8	37382501-37382523	49.1	33.3333
sit-miRf10295-npr	osa-miRf10295-npr	GGUUGGUAACAUCAACCGGGA	Chr 8	14209752-14209772	38.4	38.0952
sit-miRf10382-npr	osa-miRf10382-npr	GGUUGGUAAGAUCAACCGGGA	Chr 4	14348698-14348718	60.5	52.381
sit-miRf10626-npr	osa-miRf10626-npr	GGUUGGUAAUACCAACCGGAA	Chr 8	25433625-25433645	64.9	56.5217
sit-miRf10730-npr	osa-miRf10730-npr	GGUUGGUAAUACCAACCGGGA	Chr 2	7977754-7977774	36.3	53.8462
sit-miRf11294-npr	osa-miRf11294-npr	GGUUGGUACUACCAACCGGGA	chr 6	17168088-17168108	47	19.0476
sit-miRf11234-npr	osa-miRf11234-npr	GGUUGGUGUUACCAACUGGGA	Chr 1	24864038-24864058	56.8	56.5217
sit-miRf10129-npr	osa-miRf10129-npr	GGUUGGUGUUAUCAACCGGGA	Chr 8	27859019-27859039	56.9	56
sit-miRf10630-npr	osa-miRf10630-npr	GUAGCCAAGGACAGACUUGCCG	Chr 6	1522520-1522541	56.4	56.5217
sit-miRf10997-npr	osa-miRf10997-npr	GUCCCGGUUGGUAACACCAA	Chr 1	29427281-29427300	87.3	57.1429
sit-miR6232a-5p	sbi-miR6232a-5p	GUCGCUUUGACUUUUUUGGUACAU	Chr 1	39751244-39751267	43	56.5217
sit-miR395c	osa-miR395c	GUGAAGUGUUUGGAGGAACUC	Chr 3	4905130-4905150	70.4	53.5714
sit-miR395b	osa-miR395b	GUGAAGUGUUUGGGGGAACUC	Chr 3	4905317-4905337	31.3	57.1429
sit-miR89-npr	sit-miR89-npr	GUGCGGUUCUCCUCUGGCAUG	Chr 4	28918372-28918392	73.6	57.1429
sit-miR88-npr	sit-miR88-npr	GUGGGAGUGGGAACAUGAUGG	Chr 3	20550990-20551010	53.2	50
sit-miRf11708-npr	osa-miRf11708-npr	GUUACCAACCGGGACUAAAGAU	Chr 8	10257632-10257653	53.3	47.619
sit-miR396g-3p	zma-miR396g-3p	GUUCAAGAAAGCUGUGGAAGA	Chr 1	40757579-40757599	74.7	45.8333
sit-miRf10565-npr	osa-miRf10565-npr	GUUCCGGUUGGUAUUACCAACCGGGA	Chr 8	7707020-7707045	27.7	47.619
sit-miR87-1-npr	sit-miR87-1-npr	GUUGCAGAACUGUUGAAGCAU	Chr 2	150158-150178	55.5	42.8571
sit-miRf10426-npr	osa-miRf10426-npr	GUUGGUAACACCAACCGGGACU	Chr 1	10811812-10811833	33.9	39.1304
sit-miRf11828-npr	osa-miRf11828-npr	GUUGGUAACUCCAACCGGGAC	Chr 6	23053838-23053858	72.4	52.381
sit-miRf11023-npr	osa-miRf11023-npr	GUUGGUGUCACCAACCGGGACUA	Chr 1	11474880-11474902	72.4	37.5
sit-miRf11947-npr	osa-miRf11947-npr	GUUGGUGUUACCAACCGGGA	Chr 1	28543477-28543496	50.5	61.9048
sit-miRf11670-npr	osa-miRf11670-npr	GUUGGUGUUACCAACCGGGACUA	Chr 1	2375791-2375813	49.6	38.0952
sit-miRf12093-npr	osa-miRf12093-npr	GUUGGUGUUACCAACCGGGAUUA	Chr 1	15379162-15379184	66.1	40.9091
sit-miRf11174-npr	osa-miRf11174-npr	GUUGGUGUUACUAACCGGGACUAAA	Chr 3	49958959-49958983	61.6	45.4545
sit-miR86-npr	sit-miR86-npr	UAAAGCUUGUCUAUGAGCCAG	Chr 1	39884164-39884184	47.3	42.8571
sit-miR84-npr	sit-miR84-npr	UAAAUACAGCACUAGAAUUCA	Chr 4	34103700-34103720	88.1	52.381
sit-miRf10115-npr	osa-miRf10115-npr	UAACACCAACCGGGACUAAAG	Chr 1	29427292-29427312	42.8	45.4545
sit-miR82-npr	sit-miR82-npr	UAAGGUCGAGGACAAAUGCUC	Chr 2	3141078-3141098	92.1	45.4545
sit-miR81-npr	sit-miR81-npr	UAAUAAUUGAACUAAAGAGGG	Chr 3	39743548-39743568	74.1	47.619
sit-miR80-1-npr	sit-miR80-1-npr	UAAUCUGAAGGAAUUUAGUGC	Chr 2	47340073-47340093	13.1	66.6667
sit-miRf10405-npr	osa-miRf10405-npr	UACCAACCGGGACUAAAGAUCU	Chr 1	27134071-27134092	35.6	33.3333
sit-miRf10611-npr	osa-miRf10611-npr	UACCGGUUGGUAACACCAACCGG	Chr 8	21190088-21190110	32.5	71.4286
sit-miR1128	ssp-miR1128	UACUACUCCCUCCGUCCCAAA	Chr 1	2859469-2859489	49.7	40.9091
sit-miR78-npr	sit-miR78-npr	UAGAACACGUAAGCAUCUAUC	Chr 2	37126955-37126975	68.8	40.9091
sit-miR77-1-npr	sit-miR77-1-npr	UAGCCAAGAAUGACUUGCCU	Chr 8	12118869-12118888	31.8	43.4783
sit-miR169d	bdi-miR169d	UAGCCAAGAAUGACUUGCCUA	Chr 3	6158129-6158149	66.8	54.5455
sit-miR169p	sbi-miR169p	UAGCCAAGAAUGGCUUGCCUA	Chr 3	6178574-6178594	25.5	56.5217
sit-miR169h-5p	aly-miR169h-5p	UAGCCAAGGAUGACUUGCCUG	Chr 2	36920321-36920341	60	56.5217
sit-miR76-npr	sit-miR76-npr	UAGCGGAUUGGAUGGUAAGAU	Chr 1	40771425-40771445	43.6	56.5217
sit-miR2028a_1_npr	tae-miR2028a_1_npr	UAGCUGUGCUUUCAGCAAGAA	Chr 4	7412214-7412234	66.5	53.8462
sit-miR75-1-npr	sit-miR75-1-npr	UAGGAACAUGAAGGAAAGCAU	Chr 3	20549137-20549157	31.2	54.5455
sit-miR74-npr	sit-miR74-npr	UAGGACAAGCCUUUUACCGUC	Chr 3	14526101-14526121	35.8	52
sit-miR72-npr	sit-miR72-npr	UAGGGACUCAAACGUGCAUUU	Chr 1	11844941-11844961	79.9	55
sit-miR71-1-npr	sit-miR71-1-npr	UAGUCAAGUAGGAGGCUCCCU	Chr 6	29260705-29260725	63.4	45.4545
sit-miRf11802-npr	osa-miRf11802-npr	UAGUCCCGAUUGGUAACACCAACCGG	Chr 6	21234090-21234115	57.1	50
sit-miRf10188-npr	osa-miRf10188-npr	UAGUCCCGAUUGGUAACACCAACCGGGA	Chr 6	21234090-21234117	84.1	45.4545
sit-miRf10091-npr	osa-miRf10091-npr	UAGUCCCGGGUGGUAACACCAAC	Chr 2	3747150-3747172	84.5	43.4783
sit-miRf11988-npr	osa-miRf11988-npr	UAGUCCCGGUUGGUAAAACCAACCGG	Chr 1	12244762-12244787	44.9	50
sit-miRf11748-npr	osa-miRf11748-npr	UAGUCCCGGUUGGUAACACCAA	Chr 1	26010037-26010058	64.1	52.381
sit-miRf11716-npr	osa-miRf11716-npr	UAGUCCCGGUUGGUAACACCAACCGG	Chr 1	660750-660775	25.1	52.1739
sit-miRf11546-npr	osa-miRf11546-npr	UAGUCCCGGUUUGUAACACCAACCGG	Chr 2	7866389-7866414	70.9	52.1739
sit-miRf11227-npr	osa-miRf11227-npr	UAGUCCUGGUUGGUAACACCAACCGGGA	Chr 4	9736606-9736633	77.7	47.619
sit-miR072a_1_npr	tae-miR072a_1_npr	UAUAAAUUUGGUCAAACUUUA	Chr 2	12148833-12148853	67.5	52.381
sit-miRf10218-npr	osa-miRf10218-npr	UAUACUCCCUCCGUCCCAAAAAA	Chr 1	13617389-13617411	42.8	57.1429
sit-miR2049a_npr	tae-miR2049a_npr	UAUAUUCUGGGACAGAGGGAG	Chr 1	26379335-26379355	74.2	44
sit-miR171n-5p	zma-miR171n-5p	UAUUGGUGAGGUUCAAUCCGA	Chr 1	5452831-5452851	37.9	28.5714
sit-miR393b-3p	bdi-miR393b-3p	UCAGUGCAAUCCCUUUGGAAU	Chr 3	520300-520320	81	42.8571
sit-miR397a-5p	aly-miR397a-5p	UCAUUGAGUGCAGCGUUGAUG	Chr 1	7165844-7165864	81.3	47.619
sit-miR393a	bdi-miR393a	UCCAAAGGGAUCGCAUUGAUC	Chr 3	520203-520223	73.9	38.0952
sit-miR396d	osa-miR396d	UCCACAGGCUUUCUUGAACGG	Chr 4	773881-773901	68	47.619
sit-miRf10779-npr	osa-miRf10779-npr	UCCAUGUCACAUCGGAUGUUUG	Chr 4	36298697-36298718	90.6	42.8571
sit-miR63-npr	sit-miR63-npr	UCCAUUAUGCUGGUAGUGUCA	Chr 1	22444416-22444436	51.3	47.619
sit-miR396b	cca-miR396b	UCCCACAGCUUUAUUGAACUG	Chr 1	40757494-40757514	50.9	45.4545
sit-miRf11927-npr	osa-miRf11927-npr	UCCCAGUUGGUAACACCAACCGG	Chr 1	22713453-22713475	58.1	50
sit-miRf11339-npr	osa-miRf11339-npr	UCCCGAUUGGUAACACCAACC	Chr 8	13978517-13978537	37.4	56.5217
sit-miRf10721-npr	osa-miRf10721-npr	UCCCGAUUGGUAACACCAACCG	Chr 6	21234093-21234114	81.5	50
sit-miRf11072-npr	osa-miRf11072-npr	UCCCGGUUAGUAUUACCAACCG	Chr 3	27249228-27249249	62.1	50
sit-miRf11590-npr	osa-miRf11590-npr	UCCCGGUUGAUAACACCAACCGGGA	Chr 8	4299150-4299174	61.9	50
sit-miRf10858-npr	osa-miRf10858-npr	UCCCGGUUGAUGUUACCAACCGG	Chr 2	18200913-18200935	61.4	47.619
sit-miRf11244-npr	osa-miRf11244-npr	UCCCGGUUGAUGUUACCAACCGGGA	Chr 2	18200913-18200937	55.5	50
sit-miRf10951-npr	osa-miRf10951-npr	UCCCGGUUGGCAUUACCAACCGG	Chr 1	21794109-21794131	42.4	47.619
sit-miRf12019-npr	osa-miRf12019-npr	UCCCGGUUGGUAACACCAACC	Chr 1	12237013-12237033	57	45.4545
sit-miRf10764-npr	osa-miRf10764-npr	UCCCGGUUGGUAACACCAACCGA	Chr 2	2839539-2839561	59.9	45.4545
sit-miRf11452-npr	osa-miRf11452-npr	UCCCGGUUGGUAACACCAACCGG	Chr 1	12237013-12237035	34.8	61.9048
sit-miRf11918-npr	osa-miRf11918-npr	UCCCGGUUGGUAACACCAACCGGG	Chr 1	660753-660776	18.4	45.4545
sit-miRf10409-npr	osa-miRf10409-npr	UCCCGGUUGGUAACACCAAUCGG	Chr 1	26010040-26010062	78.9	45.8333
sit-miRf12027-npr	osa-miRf12027-npr	UCCCGGUUGGUAACACGAACCGG	Chr 4	14568303-14568325	58.9	27.2727
sit-miRf11297-npr	osa-miRf11297-npr	UCCCGGUUGGUAACACGAACCGGGA	Chr 4	14568303-14568327	56.7	54.5455
sit-miRf10435-npr	osa-miRf10435-npr	UCCCGGUUGGUAACACUAACCGG	chr 6	33075963-33075985	65.3	54.5455
sit-miRf11970-npr	osa-miRf11970-npr	UCCCGGUUGGUAACUCCAACC	Chr 2	7487058-7487078	73.3	50
sit-miRf10482-npr	osa-miRf10482-npr	UCCCGGUUGGUAACUCCAACCGGGAC	Chr 1	23953544-23953569	75.3	45.4545
sit-miRf10066-npr	osa-miRf10066-npr	UCCCGGUUGGUAAUACCAACCGG	Chr 1	17435221-17435243	61.5	42.8571
sit-miRf11683-npr	osa-miRf11683-npr	UCCCGGUUGGUAAUACCAACCGGGA	Chr 1	17435221-17435245	74.1	50
sit-miRf11006-npr	osa-miRf11006-npr	UCCCGGUUGGUAGUACCAACCGG	Chr 6	28553886-28553908	58.8	41.6667
sit-miRf10856-npr	osa-miRf10856-npr	UCCCGGUUGGUAUUACUAACCGGGA	Chr 1	22240862-22240886	67.7	50
sit-miRf10347-npr	osa-miRf10347-npr	UCCCGGUUGGUGUUACCAACCG	Chr 1	2375786-2375807	31.8	36.3636
sit-miRf10612-npr	osa-miRf10612-npr	UCCCGGUUGGUGUUACCAACCGG	Chr 1	28543472-28543494	29.3	45.4545
sit-miRf10580-npr	osa-miRf10580-npr	UCCCGGUUGGUGUUACCAACCGGGA	Chr 1	28543472-28543496	67.5	52.6316
sit-miRf10976-npr	osa-miRf10976-npr	UCCCGGUUGGUGUUACCAACUGG	Chr 2	14736922-14736944	67.5	52.1739
sit-miRf10372-npr	osa-miRf10372-npr	UCCCGGUUGGUGUUACUAACCGGGA	Chr 6	2554256-2554280	69.5	66.6667
sit-miRf11588-npr	osa-miRf11588-npr	UCCCGGUUGGUGUUAUCAACCGGGACUA	Chr 2	40946070-40946097	88.2	47.619
sit-miRf10862-npr	osa-miRf10862-npr	UCCCGGUUUGUAACACCAACCGG	Chr 1	17435614-17435636	94.4	58.3333
sit-miRf12012-npr	osa-miRf12012-npr	UCCUGGUUGGUAACACCAACCGG	Chr 3	49563556-49563578	99.9	60
sit-miRf12098-npr	osa-miRf12098-npr	UCCUGGUUGGUAACACCAACCGGGACU	Chr 4	9736609-9736635	67.5	61.9048
sit-miRf11478-npr	osa-miRf11478-npr	UCCUGGUUGGUGUUACCAACCG	Chr 5	5940538-5940559	59.6	40.9091
sit-miR162	aau-miR162	UCGAUAAACCUCUGCAUCCAG	Chr 1	30167249-30167269	43.1	61.9048
sit-miR168-5p	bdi-miR168-5p	UCGCUUGGUGCAGAUCGGGAC	Chr 1	8668013-8668033	61.8	57.1429
sit-miR166h-3p	bdi-miR166h-3p	UCGGACCAGGCUUCAAUCCCU	Chr 2	32841571-32841591	44	57.1429
sit-miR166a-3p	aly-miR166a-3p	UCGGACCAGGCUUCAUUCCCC	Chr 1	32901759-32901779	44.9	59.0909
sit-miR58-1-npr	sit-miR58-1-npr	UCGGACCAGGCUUCAUUCCCCU	Chr 1	32901759-32901780	54.4	50
sit-miRf10459-npr	osa-miRf10459-npr	UCGGUUGGUAUUACCAACCGGGA	chr 6	26149470-26149492	79.9	56
sit-miR166f	bdi-miR166f	UCUCGGACCAGGCUUCAUUCC	Chr 1	32901757-32901777	88.7	47.619
sit-miRf10690-npr	osa-miRf10690-npr	UCUCGGUUGGUAUUACCAACCGGGA	Chr 8	27337759-27337783	97.2	59.0909
sit-miRf11589-npr	osa-miRf11589-npr	UCUCGGUUGGUGUUACCAACC	Chr 4	22915908-22915928	73.4	52.381
sit-miR53-npr	sit-miR53-npr	UCUUGUAGCGCCAGUGAGGCA	Chr 2	44508674-44508694	43.8	52.381
sit-miRf10717-npr	osa-miRf10717-npr	UCUUUAGUCCCGGUUGGUGU	Chr 2	9180596-9180615	78.2	52.381
sit-miRf10983-npr	osa-miRf10983-npr	UCUUUAGUCCCGGUUGGUGUU	Chr 2	27068703-27068723	71.3	61.9048
sit-miRf12066-npr	osa-miRf12066-npr	UCUUUAGUCCCGGUUGGUGUUACC	Chr 3	38771648-38771671	19.6	28.5714
sit-miRf10912-npr	osa-miRf10912-npr	UCUUUAGUCCCGGUUUGUAACACC	Chr 2	24482832-24482855	93.7	42.8571
sit-miRf12035-npr	osa-miRf12035-npr	UGAACUACUCCCUCCGUCCCAUAA	Chr 3	16180932-16180955	39.5	53.5714
sit-miR167d	bna-miR167d	UGAAGCUGCCAGCAUGAUCU	Chr 3	48340241-48340260	51.3	52.381
sit-miR167a-5p	aly-miR167a-5p	UGAAGCUGCCAGCAUGAUCUA	Chr 3	48338296-48338316	54.3	45.4545
sit-miR167c	ghr-miR167c	UGAAGCUGCCAGCAUGAUCUAG	Chr 3	48338296-48338317	41.4	60.8696
sit-miR167m	ath-miR167m	UGAAGCUGCCAGCAUGAUCUG	Chr 1	6670230-6670250	50.7	60
sit-miR167c-5p	bdi-miR167c-5p	UGAAGCUGCCAGCAUGAUCUGA	Chr 1	6670230-6670251	34.6	55.5556
sit-miR395e.1	vun-miR395e.1	UGAAGUGUUUGGGGGAACUCU	Chr 3	4905318-4905338	67.6	52.381
sit-miR535	cpa-miR535	UGACAACGAGAGAGAGCACGC	Chr 8	21626719-21626739	54.5	47.619
sit-miR156a	ahy-miR156a	UGACAGAAGAGAGAGAGCAC	Chr 1	6398366-6398385	60.5	57.1429
sit-miR156a-5p	aly-miR156a-5p	UGACAGAAGAGAGUGAGCAC	Chr 8	10204368-10204387	78.2	63.6364
sit-miR172	aau-miR172	UGAGAAUCUUGAUGAUGCUGCAU	Chr 2	16042921-16042943	78.1	57.1429
sit-miR171i	mdm-miR171i	UGAGCCGAACCAAUAUCACUC	Chr 1	34236120-34236140	41.5	47.619
sit-miR48-npr	sit-miR48-npr	UGAGGACAUAAUUUAGUGUCU	Chr 8	39926385-39926405	44	57.1429
sit-miR6182	hvu-miR6182	UGAGUGUGUGAUGGAUGGCUUU	Chr 3	49173297-49173318	55.1	50
sit-miRf11860-npr	osa-miRf11860-npr	UGAUCUUUAGUCCCGGUUGGUAA	Chr 6	20968294-20968316	61.6	47.619
sit-miR47-npr	sit-miR47-npr	UGAUGACACAGCUUGAUUGGG	Chr 4	15650061-15650081	61.9	47.619
sit-miR170a	ace-miR170a	UGAUUGAGCCGCGCCAAUAUC	Chr 1	5452889-5452909	81.8	47.619
sit-miR45-1-npr	sit-miR45-1-npr	UGCACCAGAAGACUCAACUAAC	Chr 3	724113-724134	65.3	38.0952
sit-miRf10743-npr	osa-miRf10743-npr	UGCAUACUCCCUCCGUCCCAAA	chr 6	34250960-34250981	90.4	52.381
sit-miR399b	bdi-miR399b	UGCCAAAGGAGAAUUGCCCUG	Chr 1	2100200-2100220	94.4	47.619
sit-miR399b-3p	aly-miR399b-3p	UGCCAAAGGAGAGUUGCCCUG	Chr 4	1257700-1257720	62.9	47.8261
sit-miR160e	mes-miR160e	UGCCUGGCUCCCUGAAUGCCAUC	Chr 6	31711676-31711698	76.3	52
sit-miR160a-5p	aly-miR160a-5p	UGCCUGGCUCCCUGUAUGCCA	Chr 1	6979239-6979259	40.9	59.0909
sit-miR44-npr	sit-miR44-npr	UGCGCGGGACAGCUAGCUAGCU	Chr 4	15649433-15649454	70.5	56.5217
sit-miR164a-5p	aly-miR164a-5p	UGGAGAAGCAGGGCACGUGCA	Chr 3	26497206-26497226	68.2	54.5455
sit-miR164a	far-miR164a	UGGAGAAGCAGGGCACUUGCU	Chr 4	38159128-38159148	61	50
sit-miR42-npr	sit-miR42-npr	UGGAGAAGGAGAACACGUGCA	Chr 2	48083096-48083116	67.5	57.1429
sit-miR41-npr	sit-miR41-npr	UGGAGAAGGAGCGCACGUGCU	Chr 1	39787260-39787280	67.5	45.4545
sit-miR6232a-3p	sbi-miR6232a-3p	UGGAUGUACCAAAAAAGUCAAAGC	Chr 2	31698214-31698237	49.7	42.8571
sit-miR160	aau-miR160	UGGCAUACAGGGAGCCAGGCA	Chr 2	2422558-2422578	59.9	40.9091
sit-miR5568d-5p	sbi-miR5568d-5p	UGGCUUUUCUAGAUACAUAGC	Chr 2	1298886-1298906	90.4	71.4286
sit-miR39-1-npr	sit-miR39-1-npr	UGGGACGAGGGAGUAGCUAUU	Chr 1	7000300-7000320	81.6	56
sit-miR38-npr	sit-miR38-npr	UGGUGGUGGAAAUCGGCGCCA	Chr 1	33775905-33775925	23.3	56.5217
sit-miRf11746-npr	osa-miRf11746-npr	UGUUACCAAACGGGACUAAAGAU	Chr 6	3812001-3812023	83.8	48
sit-miRf11034-npr	osa-miRf11034-npr	UGUUACCAACCGGGACUAAAAA	Chr 2	30027887-30027908	40.9	50
sit-miRf11420-npr	osa-miRf11420-npr	UGUUACCAACCGGGACUAAAGA	Chr 2	46471950-46471971	28	59.0909
sit-miRf10598-npr	osa-miRf10598-npr	UGUUACCAACCGGGACUAAAGAU	Chr 8	10257631-10257653	87.4	57.1429
sit-miR6233-5p	sbi-miR6233-5p	UGUUGAGGCUGGAGCGAAACUCGG	Chr 1	11304285-11304308	47.7	52.381
sit-miRf10294-npr	osa-miRf10294-npr	UUACCAACCGGGACUAAAGA	Chr 1	8710-8729	71.7	53.8462
sit-miRf10599-npr	osa-miRf10599-npr	UUACCAACCGGGACUAAAGAUC	Chr 8	23189134-23189155	27	53.5714
sit-miRf11219-npr	osa-miRf11219-npr	UUACUCCCUCCGUCCCAAAAAA	chr 6	33118543-33118564	58.1	54.5455
sit-miRf10572-npr	osa-miRf10572-npr	UUACUCCCUCCGUCCCAUAA	Chr 5	44992733-44992752	86.6	60.8696
sit-miRf10710-npr	osa-miRf10710-npr	UUACUCCCUCCGUCCUAGAAUAU	Chr 1	26379050-26379072	70.1	56
sit-miR32-npr	sit-miR32-npr	UUAGCCAAGAAUGGCUUGCCUA	Chr 3	6178573-6178594	56.4	43.4783
sit-miR6234a-3p	sbi-miR6234a-3p	UUAGCGUCAAGAGACGAACACACU	Chr 3	22614036-22614059	58.5	60.8696
sit-miRf10806-npr	osa-miRf10806-npr	UUAGGCUUAAAAGAUUCGUCUCGC	Chr 1	2644517-2644540	36.8	39.1304
sit-miR30-npr	sit-miR30-npr	UUAGGGACCUGCAAUGCAUUU	Chr 2	17106010-17106030	62.3	31.8182
sit-miR29-npr	sit-miR29-npr	UUAGGGACUCAAACGUGCAUU	Chr 1	11844940-11844960	88.7	77.2727
sit-miRf10368-npr	osa-miRf10368-npr	UUAGUCCCGGUUGGUAACACCAAC	Chr 1	660749-660772	95.1	50
sit-miRf10131-npr	osa-miRf10131-npr	UUAGUCCCGGUUGGUAACACCAACC	Chr 1	660749-660773	66	52.381
sit-miRf11018-npr	osa-miRf11018-npr	UUAGUCCCGGUUGGUAUUACC	Chr 4	12446515-12446535	24.5	65.2174
sit-miRf11338-npr	osa-miRf11338-npr	UUAGUCCCGGUUGGUGACACC	Chr 4	7462957-7462977	106.5	43.4783
sit-miRf11166-npr	osa-miRf11166-npr	UUAGUCCCGGUUGGUGUUAC	Chr 4	38310895-38310914	68.5	45.4545
sit-miRf10117-npr	osa-miRf10117-npr	UUAGUCCCGGUUGGUGUUACC	Chr 2	14736918-14736938	31.5	57.1429
sit-miRf11058-npr	osa-miRf11058-npr	UUAGUCCUGGUUGGUGUUACC	Chr 4	31283469-31283489	66.6	56.5217
sit-miRf10585-npr	osa-miRf10585-npr	UUAGUCUCGGUUGGUGUUACC	Chr 4	38368751-38368771	59.3	52.1739
sit-miRf10197-npr	osa-miRf10197-npr	UUAGUUCCGGUUGGUGUUACC	Chr 4	35803150-35803170	44.5	54.5455
sit-miR26-npr	sit-miR26-npr	UUAUUUCCUUUAAGCAUGUGUA	Chr 3	722510-722531	84.8	45.4545
sit-miR25-npr	sit-miR25-npr	UUAUUUUUGGUGAUCUAGGGUG	Chr 8	33163980-33164001	67.5	36.3636
sit-miR24-npr	sit-miR24-npr	UUCAACUGGUUAGGAGGUGGG	Chr 1	17217821-17217841	52.9	50
sit-miR2275b-3p	zma-miR2275b-3p	UUCAGUUUCCUCUAAUAUCUCA	Chr 6	3521055-3521076	90.4	28.5714
sit-miR396b-5p	aly-miR396b-5p	UUCCACAGCUUUCUUGAACUU	Chr 1	40752190-40752210	56.9	36.3636
sit-miR2118b	osa-miR2118b	UUCCCGAUGCCUCCCAUUCCUA	Chr 3	20527315-20527336	58.8	40.9091
sit-miR22-npr	sit-miR22-npr	UUCCGAGAAGUAUGCAACAAA	Chr 4	32657662-32657682	67.7	47.619
sit-miRf10408-npr	osa-miRf10408-npr	UUCCGGUUGGUGUUACCAACCG	Chr 1	906403-906424	49.5	45.4545
sit-miR2118d	osa-miR2118d	UUCCUGAUGCCUCCCAUGCCUA	Chr 3	20527512-20527533	23.3	47.619
sit-miR2118h	osa-miR2118h	UUCCUGAUGCCUCUCAUUCCUA	Chr 3	20533228-20533249	61.9	57.1429
sit-miR19-npr	sit-miR19-npr	UUCUUAUCCUAGAGACCUGAG	Chr 3	10217174-10217194	69.9	59.0909
sit-miR18-npr	sit-miR18-npr	UUGAACCACAACUUAGUUUGUU	Chr 1	29683537-29683558	42	52.1739
sit-miR17-1-npr	sit-miR17-1-npr	UUGAACUAGAGCGUAGUUUGUU	Chr 1	32364644-32364665	74.2	60
sit-miR812	oni-miR812	UUGAAUAAGACGAAUGGUCAAAC	Chr 1	28383742-28383764	79.9	55
sit-miR156c	ahy-miR156c	UUGACAGAAGAGAGAGAGCAC	Chr 1	8113619-8113639	60	38.0952
sit-miR156f	gma-miR156f	UUGACAGAAGAGAGAGAGCACA	Chr 2	35674569-35674590	95.6	46.1538
sit-miR16-npr	sit-miR16-npr	UUGACAGAAGAGAGCGAGCAC	Chr 4	31435052-31435072	43.3	56.5217
sit-miR156k	gma-miR156k	UUGACAGAAGAGAGUGAGCAC	Chr 1	5902092-5902112	77.4	52.381
sit-miR171k-3p	gma-miR171k-3p	UUGAGCCGCGCCAAUAUCACU	Chr 1	5452892-5452912	50.5	47.619
sit-miR13-npr	sit-miR13-npr	UUGGAACUCGUGUUAGAAUUUC	chr 6	33383013-33383034	77.6	52.381
sit-miR319b-3p	bdi-miR319b-3p	UUGGACUGAAGGGUGCUCCCU	Chr 5	2015438-2015458	64.9	45.4545
sit-miR10-npr	sit-miR10-npr	UUGGCUGAAACUAAAGAGGGUC	Chr 5	19456493-19456514	52.4	53.8462
sit-miRf11272-npr	osa-miRf11272-npr	UUGGUGUUACCAACCAGGAC	Chr 3	33079928-33079947	45.8	56.5217
sit-miRf10342-npr	osa-miRf10342-npr	UUGGUGUUACCAACCAGGACUA	Chr 2	33851893-33851914	85.4	45
sit-miRf10937-npr	osa-miRf10937-npr	UUGGUGUUACCAACCGGGACUAAA	Chr 1	2375792-2375815	62.4	52.381
sit-miRf11749-npr	osa-miRf11749-npr	UUGGUGUUACCAACCGGGACUAAAG	Chr 1	2375792-2375816	57.3	56
sit-miRf10113-npr	osa-miRf10113-npr	UUGGUGUUACUAACCGGGACUAAA	Chr 3	49958960-49958983	80.1	52
sit-miR09-1-npr	sit-miR09-1-npr	UUGUAGCCUUCAGUAAGGAGU	Chr 5	22999205-22999225	48.5	57.1429
sit-miRf11954-npr	osa-miRf11954-npr	UUUAGUACUCCCUCCGUCCCAA	Chr 1	32154323-32154344	44.2	50
sit-miRf10487-npr	osa-miRf10487-npr	UUUAGUCCCGGUUGGUAACACCAACCGG	Chr 1	660748-660775	57	33.3333
sit-miRf11976-npr	osa-miRf11976-npr	UUUAGUCCCGGUUGGUGUUACC	Chr 1	105230-105251	81	43.4783
sit-miRf11833-npr	osa-miRf11833-npr	UUUAGUCCUGGUUGGUAACACCA	Chr 1	27308348-27308370	84.8	45.4545
sit-miR2118a	bdi-miR2118a	UUUCCGAUGCCUCCCAUUCCUA	Chr 3	20551062-20551083	16	36.3636
sit-miR06-1-npr	sit-miR06-1-npr	UUUCGAACUAAACAAGUAUAA	Chr 1	33173125-33173145
sit-miR5568b-5p	sbi-miR5568b-5p	UUUCUAGGUACAUAGCUUUUG	Chr 1	2533718-2533738
sit-miR04-npr	sit-miR04-npr	UUUGGUGAGUAGAUUAGCAUA	Chr 1	613100-613120
sit-miR03-npr	sit-miR03-npr	UUUGUUGCAUACUUCUCGGAAU	Chr 3	16379471-16379492
sit-miRf11090-npr	osa-miRf11090-npr	UUUUGGGACAGAGGGAGUAUGU	Chr 3	33956340-33956361

## Sheet: Sheet2
Supplementary Table 2: Collection of the miRNAs detected by computational identification in Finger millet
miRNA	precuror known family	mirna seq	mfe	GC percentage
eco-miR845b-5p	aly-miR845b-5p	UCAAUUGGUAUCAGAGCAACG	-71.1	42.8571
eco-miR845a	ath-miR845a	CGGCUCUGAUACCAAUUGAUG	-42	47.619
eco-miR7748a-3p	bdi-miR7748a-3p	AAUAUGUUUUCUAUUGUUGGACGG	-31	33.3333
eco-miR845	bdi-miR845	UGCUCUGAUACCAAUUGUUGG	-54.7	42.8571
eco-miR845	cme-miR845	UCGCUCUGAUACCAAUAUGAUG	-60.6	40.9091
eco-miR1520b	gma-miR1520b	GUGACAGUCAUCAUUUAAUAAGA	-39.9	30.4348
eco-miR2108b	gma-miR2108b	UUAAUGUGUUGUGUUUGUGAG	-30.2	33.3333
eco-miR9739	gma-miR9739	UGAAGGUCUAGGAUAUUUUGU	-27.4	33.3333
eco-miR7505b	gra-miR7505b	ACAGCUUUAGAAAUCAUCCCU	-45.2	38.0952
eco-miR8770	gra-miR8770	UUGAUGGUGGUAAGAAAUGUGCAU	-47.4	37.5
eco-miRf10290-npr	osa-miRf10290-npr	UGCUGAUGCUGCUGCACAGCG	-25.9	61.9048
eco-miRf10095-akr	ptc-miRf10095-akr	UUGAGCAGGCCCUUCUGGAG	-22.8	60
eco-miRf10826-akr	ptc-miRf10826-akr	CAGCAGUGGAACACUGCUGU	-50.6	55
eco-miRf11572-akr	ptc-miRf11572-akr	AACUUUUCAUCCGACCGUUGGAU	-40	43.4783
eco-miR091a_npr	tae-miR091a_npr	CAGGAGGUCGCCGCAGACGCU	-63	71.4286
eco-miR845a	vvi-miR845a	UAGCUCUGAUACCAAUUGAUA	-43.1	33.3333
eco-miR845c	vvi-miR845c	AGGCUCUGAUACCAAUUGAUG	-26.5	42.8571
eco-miR845d	vvi-miR845d	UGGCUCUGAUACCAAUUGAUG	-34.6	42.8571
eco-miR1873a	ghr-miR1873a	CAACAAUUGGUAUCAGAGCUAG	-28	40.9091

## Sheet: Sheet3
Supplementary Table 3: Collection of the miRNAs detected by computational identification in Pearl millet
Mirna ID	precursor known family	mirna seq	chr number	chr position	MFE	GC percentage
pgl-miR044a_1_npr	tae-miR044a_1_npr	UGAGAAGGUAGAUCAUAAUAGC	chromosome 7	125929786-125929807	-39.90	36.3636
pgl-miR077a_npr	tae-miR077a_npr	AUUAUGGGACAGAGGGAGUAA	chromosome 5	100716561-100716581	-66.40	42.8571
pgl-miR081a_npr	tae-miR081a_npr	CGGGCUUGAUGUCGUAGUGCACG	chromosome 7	111424990-111425012	-66.10	60.8696
pgl-miR094a_1_npr	tae-miR094a_1_npr	UUCAGUUUUCUCCAACAUCUUA	chromosome 4	44029336-44029357	-43.40	31.8182
pgl-miR101a_npr	tae-miR101a_npr	CUUAUUUUGGGAUGGAGGGAG	chromosome 3	158070760-158070780	-43.40	47.619
pgl-miR104a_1_npr	tae-miR104a_1_npr	ACUUAUUUUGGGAUGGAGGGA	chromosome 3	158070759-158070779	-56.90	42.8571
pgl-miR105-npr	sit-miR105-npr	GCUCACUCCUCUUUCUGUCAGC	chromosome 2	219031540-219031561	-79.10	54.5455
pgl-miR1128	ssp-miR1128	UACUACUCCCUCCGUCCCAAA	chromosome 1	134497381-134497401	-45.40	52.381
pgl-miR121-1-npr	sit-miR121-1-npr	CGCUGCAGCGCUGAAGUAUGAG	chromosome 4	44651777-44651798	-66.40	59.0909
pgl-miR130-npr	sit-miR130-npr	CAAGUUUAAGGACCGCUGGUG	chromosome 6	10034902-10034922	-96.60	52.381
pgl-miR134-1-npr	sit-miR134-1-npr	AUUUCAGAUUAUUUGUGGUCC	chromosome 1	26070284-26070304	-66.20	33.3333
pgl-miR155-npr	sit-miR155-npr	AGCUGCCGGUUCAUGGAUACC	chromosome 6	238751626-238751646	-30.60	57.1429
pgl-miR156	avm-miR156	CUGACAGAAGAGAGUGAGCAC	chromosome 6	231725673-231725693	-73.50	52.381
pgl-miR156a	bdi-miR156a	UGACAGAAGAGAGAGAGCACA	chromosome 4	151127065-151127085	-38.50	47.619
pgl-miR156a	bna-miR156a	UGACAGAAGAGAGUGAGCACA	chromosome 6	97236895-97236915	-39.10	47.619
pgl-miR156e-3p	bdi-miR156e-3p	GCUCACUUCUCUCUCUGUCAGC	chromosome 6	231725749-231725770	-76.10	54.5455
pgl-miR156k	gma-miR156k	UUGACAGAAGAGAGUGAGCAC	chromosome 6	231726061-231726081	-30.80	47.619
pgl-miR159b-3p.1	bdi-miR159b-3p.1	UUUGGAUUGAAGGGAGCUCUG	chromosome 6	214496349-214496369	-35.34	47.619
pgl-miR159c-5p	zma-miR159c-5p	GAGCUCCCUUCGAUCCAAUCC	chromosome 6	238751583-238751603	-51.80	57.1429
pgl-miR159d	ptc-miR159d	CUUGGAUUGAAGGGAGCUCCU	chromosome 6	238751735-238751755	-42.60	52.381
pgl-miR15-npr	sit-miR15-npr	UUGAGCCGCGCCAAUAUCUCU	chromosome 5	59140390-59140410	-79.90	52.381
pglmiR160	aau-miR160	UGGCAUACAGGGAGCCAGGCA	chromosome 5	73116831-73116851	-44.90	61.9048
pgl-miR160	sce-miR160	UGCCUGGCUCCCUGUAUGCCU	chromosome 5	76573186-76573206	-60.30	61.9048
pgl-miR160a-5p	aly-miR160a-5p	UGCCUGGCUCCCUGUAUGCCA	chromosome 4	45866949-45866969	-53.70	61.9048
pgl-miR163-1-npr	sit-miR163-1-npr	ACUAUUCACAAGUCAAUGCGA	chromosome 5	133906303-133906323	-59.80	38.0952
pgl-miR164a-3p	zma-miR164a-3p	CACGUGUUCUCCUUCUCCAUC	chromosome 7	955209-955229	-57.70	52.381
pgl-miR164a-5p	aly-miR164a-5p	UGGAGAAGCAGGGCACGUGCA	chromosome 1	202572250-202572270	-89.70	61.9048
pgl-miR166a	csi-miR166a	UCGGACCAGGCUUCAUUCCCCC	chromosome 2	59811331-59811352	-58.60	63.6364
pgl-miR166a-3p	aly-miR166a-3p	UCGGACCAGGCUUCAUUCCCC	chromosome 2	13219572-13219592	-36.30	61.9048
pgl-miR166f	bdi-miR166f	UCUCGGACCAGGCUUCAUUCC	chromosome 2	59811329-59811349	-39.90	57.1429
pgl-miR166h-3p	bdi-miR166h-3p	UCGGACCAGGCUUCAAUCCCU	chromosome 7	153192864-153192884	-78.00	57.1429
pgl-miR167a	bna-miR167a	UGAAGCUGCCAGCAUGAUCUAA	chromosome 2	12683177-12683198	-31.00	45.4545
pgl-miR167a-5p	aly-miR167a-5p	UGAAGCUGCCAGCAUGAUCUA	chromosome 2	12683177-12683197	-38.40	47.619
pgl-miR167b-3p	zma-miR167b-3p	GAUCAUGCUGUGACAGUUUCACU	chromosome 2	12683275-12683297	-52.90	43.4783
pgl-miR167c	ghr-miR167c	UGAAGCUGCCAGCAUGAUCUAG	chromosome 2	4216930-4216951	-79.10	50
pgl-miR167c-3p	osa-miR167c-3p	GGUCAUGCUGCGGCAGCCUCACU	chromosome 2	4217011-4217033	-35.80	65.2174
pgl-miR167c-3p	bdi-miR167c-3p	GAUCAUGCUGUGCAGUUUCAUC	chromosome 7	153933567-153933588	-56.60	45.4545
pgl-miR167c-5p	bdi-miR167c-5p	UGAAGCUGCCAGCAUGAUCUGA	chromosome 2	224615715-224615736	-54.10	50
pgl-miR167d-5p	aly-miR167d-5p	UGAAGCUGCCAGCAUGAUCUGG	chromosome 5	68235025-68235046	-76.30	54.5455
pgl-miR167m	ath-miR167m	UGAAGCUGCCAGCAUGAUCUG	chromosome 5	68235025-68235045	-54.40	52.381
pgl-miR169b-5p	aly-miR169b-5p	CAGCCAAGGAUGACUUGCCGG	chromosome 4	49682530-49682550	-66.80	61.9048
pgl-miR169c-3p	zma-miR169c-3p	GGCAAGUCUGUCCUUGGCUACA	chromosome 4	49682572-49682593	-31.20	54.5455
pgl-miR169d	bdi-miR169d	UAGCCAAGAAUGACUUGCCUA	chromosome 1	268190076-268190096	-68.60	42.8571
pgl-miR169d	zma-miR169d	UAGCCAAGGAGACUGCCUAUG	chromosome 4	88355767-88355787	-50.70	52.381
pgl-miR169p	sbi-miR169p	UAGCCAAGAAUGGCUUGCCUA	chromosome 1	268197608-268197628	-51.80	47.619
pgl-miR169q	osa-miR169q	UAGCCAAGGAGACUGCCCAUG	chromosome 4	88363740-88363760	-39.60	57.1429
pgl-miR170a	ace-miR170a	UGAUUGAGCCGCGCCAAUAUC	chromosome 2	215504952-215504972	-73.60	52.381
pgl-miR171a	aqc-miR171a	UGAUUGAGCCGUGCCAAUAUC	chromosome 4	47894033-47894053	-76.00	47.619
pgl-miR171b-3p	aly-miR171b-3p	UUGAGCCGUGCCAAUAUCACG	chromosome 4	47894036-47894056	-59.30	52.381
pgl-miR171g	bna-miR171g	UGAUUGAGCCGCGCCAAUAUCU	chromosome 3	33280781-33280802	-52.90	50
pgl-miR171g	vvi-miR171g	UUGAGCCGAACCAAUAUCACC	chromosome 5	135703975-135703995	-60.10	47.619
pgl-miR171n-5p	zma-miR171n-5p	UAUUGGUGAGGUUCAAUCCGA	chromosome 5	59140331-59140351	-32.10	42.8571
pgl-miR172b	aqc-miR172b	GGAAUCUUGAUGAUGCUGCAU	chromosome 6	1893176-1893196	-79.30	42.8571
pgl-miR172d	egu-miR172d	UGAAUCUUGAUGAUGCUGCAC	chromosome 7	60105962-60105982	-39.90	42.8571
pgl-miR172m	ath-miR172m	AGAAUCCUGAUGAUGCUGCAG	chromosome 7	78667505-78667525	-55.40	47.619
pgl-miR2014a_npr	tae-miR2014a_npr	UUCUUAUAUUUUGGGACGGAG	chromosome 1	158662-158682	-49.50	38.0952
pgl-miR2049a_npr	tae-miR2049a_npr	UAUAUUCUGGGACAGAGGGAG	chromosome 6	189753608-189753628	-56.90	47.619
pgl-miR2118b	bdi-miR2118b	UUCCUGAUGCCUCCCAUUCCUA	chromosome 4	1647317-1647338	-36.30	50
pgl-miR21-1-npr	sit-miR21-1-npr	UUCGGACCAGGCUUCAUUCCCC	chromosome 2	13219571-13219592	-35.60	59.0909
pgl-miR2275a	bdi-miR2275a	UUUGGUUUCCUCCAAUGUCUCA	chromosome 4	44029628-44029649	-62.30	40.9091
pgl-miR2275a-3p	zma-miR2275a-3p	UUUGUUUUCCUCCAAUAUCUCA	chromosome 4	52659965-52659986	-55.50	31.8182
pgl-miR2275c	bdi-miR2275c	UUUGGUUUCCUCCAAUAUCUCA	chromosome 4	44029509-44029530	-70.80	36.3636
pgl-miR32-npr	sit-miR32-npr	UUAGCCAAGAAUGGCUUGCCUA	chromosome 1	268197607-268197628	-39.70	45.4545
pgl-miR34-npr	sit-miR34-npr	UUAAACUUUUCCUGGAUUCUC	chromosome 5	144005647-144005667	-66.10	33.3333
pgl-miR395b	osa-miR395b	GUGAAGUGUUUGGGGGAACUC	chromosome 1	262493405-262493425	-74.60	52.381
pgl-miR395c	osa-miR395c	GUGAAGUGUUUGGAGGAACUC	chromosome 4	61836021-61836041	-43.50	47.619
pgl-miR395e.1	vun-miR395e.1	UGAAGUGUUUGGGGGAACUCU	chromosome 1	262493406-262493426	-64.60	47.619
pgl-miR396e	sbi-miR396e	UUCCACAGGCUUUCUUGAACUG	chromosome 3	300604812-300604833	-41.40	45.4545
pgl-miR396e-3p	osa-miR396e-3p	AUGGUUCAAGAAAGCCCAUGGAAA	chromosome 3	300604951-300604974	-55.40	41.6667
pgl-miR399a-3p	aly-miR399a-3p	UGCCAAAGGAGAUUUGCCCGG	chromosome 7	55491981-55492001	-66.90	57.1429
pgl-miR399b	bdi-miR399b	UGCCAAAGGAGAAUUGCCCUG	chromosome 1	222576148-222576168	-77.30	52.381
pgl-miR399d	gma-miR399d	UGCCAAAGGAGAUUUGCCCAG	chromosome 6	218833796-218833816	-44.70	52.381
pgl-miR42-npr	sit-miR42-npr	UGGAGAAGGAGAACACGUGCA	chromosome 7	18291805-18291825	-42.80	52.381
pgl-miR444b.1	osa-miR444b.1	UGUUGUCUCAAGCUUGCUGCC	chromosome 3	59398276-59398296	-64.70	52.381
pgl-miR444c	bdi-miR444c	UGCAGUUGUUGUCUCAAGCUU	chromosome 3	59398270-59398290	-46.20	42.8571
pgl-miR5076	osa-miR5076	GAAAUGGGAGCAGAGCAGGUUU	chromosome 3	11756522-11756543	-65.30	50
pgl-miR5139	rgl-miR5139	AAACCUGGCUCUGAUACCA	LKME02011503.1	124-142	-78.00	47.3684
pgl-miR5139a	ghr-miR5139a	AACCUGGCUCUGAUACCA	LKME02011503.1	125-142	-38.60	50
pgl-miR528-3p	bdi-miR528-3p	CCUGUGCCUGCCUCUUCCAUU	chromosome 5	154895681-154895701	-56.30	57.1429
pgl-miR528-5p	bdi-miR528-5p	UGGAAGGGGCAUGCAGAGGAG	chromosome 5	154895614-154895634	-75.90	61.9048
pgl-miR5368*	ghr-miR5368*	ACUGUUCCCUGGGAUUGGCUUUG	chromosome 3	57559372-57559394	-49.07	52.1739
pgl-miR5384-3p	tae-miR5384-3p	UGAGCGCGCCGCCGUCGAAUG	chromosome 7	100884131-100884151	-83.20	71.4286
pgl-miR5532	osa-miR5532	AUGGAAUAUAUGACAAAGGUGG	chromosome 5	22789794-22789815	-54.40	36.3636
pgl-miR5538	osa-miR5538	ACUGAACUCAAUCACUUGCUGC	chromosome 3	48281454-48281475	-75.00	45.4545
pgl-miR5564b	sbi-miR5564b	GCAAUUCGUCGAACAGCUUGA	chromosome 4	184219623-184219643	-45.20	47.619
pgl-miR5568b-5p	sbi-miR5568b-5p	UUUCUAGGUACAUAGCUUUUG	chromosome 6	192227789-192227809	-85.60	33.3333
pgl-miR5568c-5p	sbi-miR5568c-5p	UCUGUUCCAAAUUGUAAGUCG	chromosome 1	63382043-63382063	-53.80	38.0952
pgl-miR5568d-5p	sbi-miR5568d-5p	UGGCUUUUCUAGAUACAUAGC	chromosome 4	36771099-36771119	-68.80	38.0952
pgl-miR58-1-npr	sit-miR58-1-npr	UCGGACCAGGCUUCAUUCCCCU	chromosome 3	35462098-35462119	-60.90	59.0909
pgl-miR60-npr	sit-miR60-npr	UCGGACCAGGCUUCAUUCCCCA	chromosome 2	13219572-13219593	-48.80	59.0909
pgl-miR6218-3p	sbi-miR6218-3p	ACAAGUUUCGUGAUUUUUGGA	chromosome 1	33481635-33481655	-74.90	33.3333
pgl-miR6218-5p	sbi-miR6218-5p	CGAAAAUCACGAAACUUGUCG	chromosome 1	3894587-3894607	-66.20	42.8571
pgl-miR6229-5p	sbi-miR6229-5p	AUUCUCACUUGGGCGACGGAAAGG	chromosome 4	78122626-78122649	-47.10	54.1667
pgl-miR6233-5p	sbi-miR6233-5p	UGUUGAGGCUGGAGCGAAACUCGG	chromosome 3	99062079-99062102	-68.70	58.3333
pgl-miR6235-5p	sbi-miR6235-5p	UUGUGAGAGAAAAAUACUGUUGGC	chromosome 1	70794991-70795014	-37.00	37.5
pgl-miR6248	osa-miR6248	UAUUUGAGGAUGGAGGUAGUA	chromosome 4	88321545-88321565	-31.00	38.0952
pgl-miR6250	osa-miR6250	GGGGAUAGAUCGACGCGUCAAG	chromosome 5	74635381-74635402	-54.10	59.0909
pgl-miR6253	osa-miR6253	GAGGAAAGUGGGCAGUUGGGUU	chromosome 7	10698335-10698356	-31.20	54.5455
pgl-miR67-npr	sit-miR67-npr	UCAAAUUUUGCAUGAUGAUAG	chromosome 1	82258028-82258048	-30.00	28.5714
pgl-miR71-1-npr	sit-miR71-1-npr	UAGUCAAGUAGGAGGCUCCCU	chromosome 1	71883326-71883346	-37.70	52.381
pgl-miR7767-5p	bdi-miR7767-5p	CCCCAAGCUGAGAGCUCUCCC	chromosome 1	2832033-2832053	-33.10	66.6667
pgl-miR806	oru-miR806	UUUGAAUAAGACGAACGGUCAAA	chromosome 4	29733085-29733107	-71.00	34.7826
pgl-miR812	oni-miR812	UUGAAUAAGACGAAUGGUCAAAC	chromosome 1	7485174-7485196	-39.50	34.7826
pgl-miR845d	vvi-miR845d	UGGCUCUGAUACCAAUUGAUG	chromosome 5	127757071-127757091	-67.10	42.8571
pgl-miRf10006-npr	osa-miRf10006-npr	AGUCCCGGUUGGUAAUACCAACCGG	chromosome 1	19812817-19812841	-40.70	56
pgl-miRf10038-npr	osa-miRf10038-npr	CCGGUUGGUAUUACCAACCGGGA	chromosome 1	178736321-178736343	-51.10	56.5217
pgl-miRf10066-npr	osa-miRf10066-npr	UCCCGGUUGGUAAUACCAACCGG	chromosome 1	178847282-178847304	-98.90	56.5217
pgl-miRf10091-npr	osa-miRf10091-npr	UAGUCCCGGGUGGUAACACCAAC	chromosome 1	245949447-245949469	-86.40	56.5217
pgl-miRf10099-npr	osa-miRf10099-npr	UAGUACUCCCUCCGUCCCAAAAU	chromosome 1	161531105-161531127	-55.70	47.8261
pgl-miRf10115-npr	osa-miRf10115-npr	UAACACCAACCGGGACUAAAG	chromosome 1	269368308-269368328	-66.50	47.619
pgl-miRf10117-npr	osa-miRf10117-npr	UUAGUCCCGGUUGGUGUUACC	chromosome 1	167028735-167028755	-49.50	52.381
pgl-miRf10131-npr	osa-miRf10131-npr	UUAGUCCCGGUUGGUAACACCAACC	chromosome 1	165042370-165042394	-39.30	52
pgl-miRf10160-npr	osa-miRf10160-npr	GGUUGGUAACACCAACCGGGA	chromosome 1	42094480-42094500	-54.70	57.1429
pgl-miRf10291-npr	osa-miRf10291-npr	CCCGGUUGGUAACACCAACCGG	chromosome 3	233388095-233388116	-62.90	63.6364
pgl-miRf10302-npr	osa-miRf10302-npr	GAAUACUCCCUCCGUCCCAAAA	chromosome 3	14701208-14701229	-67.60	50
pgl-miRf10342-npr	osa-miRf10342-npr	UUGGUGUUACCAACCAGGACUA	chromosome 4	139494140-139494161	-33.40	45.4545
pgl-miRf10347-npr	osa-miRf10347-npr	UCCCGGUUGGUGUUACCAACCG	chromosome 1	167028739-167028760	-65.70	59.0909
pgl-miRf10368-npr	osa-miRf10368-npr	UUAGUCCCGGUUGGUAACACCAAC	chromosome 1	165042370-165042393	-43.10	50
pgl-miRf10406-npr	osa-miRf10406-npr	UAUGGGACGGAGGGAGUACAA	chromosome 4	111300684-111300704	-78.30	52.381
pgl-miRf10408-npr	osa-miRf10408-npr	UUCCGGUUGGUGUUACCAACCG	chromosome 3	142384374-142384395	-58.50	54.5455
pgl-miRf10426-npr	osa-miRf10426-npr	GUUGGUAACACCAACCGGGACU	chromosome 1	23921406-23921427	-72.20	54.5455
pgl-miRf10434-npr	osa-miRf10434-npr	CCCGGUUGGUAACACCAACCG	chromosome 5	49270760-49270780	-58.70	61.9048
pgl-miRf10436-npr	osa-miRf10436-npr	CGGUUGGUAACACCAACCAGGA	chromosome 1	25904211-25904232	-69.80	54.5455
pgl-miRf10459-npr	osa-miRf10459-npr	UCGGUUGGUAUUACCAACCGGGA	chromosome 1	35760395-35760417	-44.20	52.1739
pgl-miRf10509-akr	ptc-miRf10509-akr	GAUUGAGCCGCGCCAAUAUCACUU	chromosome 2	215504953-215504976	-57.10	50
pgl-miRf10585-npr	osa-miRf10585-npr	UUAGUCUCGGUUGGUGUUACC	chromosome 4	149210046-149210066	-62.70	47.619
pgl-miRf10630-npr	osa-miRf10630-npr	GUAGCCAAGGACAGACUUGCCG	chromosome 3	288887572-288887593	-81.00	59.0909
pgl-miRf10658-npr	osa-miRf10658-npr	CUUUAGUCCCGGUUGGUAACACCAA	chromosome 1	165042368-165042392	-91.90	48
pgl-miRf10690-npr	osa-miRf10690-npr	UCUCGGUUGGUAUUACCAACCGGGA	chromosome 1	35760393-35760417	-54.50	52
pgl-miRf10693-npr	osa-miRf10693-npr	CCCGGUUGGUAACACCAACCGGGA	chromosome 3	233388095-233388118	-65.70	62.5
pgl-miRf10700-npr	osa-miRf10700-npr	CCGGUUGGUAACACCAACCGGGA	chromosome 3	233388096-233388118	-38.70	60.8696
pgl-miRf10729-npr	osa-miRf10729-npr	AGUCCCGGUUGGUAAUACCAACCGGGA	chromosome 1	19812817-19812843	-31.10	55.5556
pgl-miRf10730-npr	osa-miRf10730-npr	GGUUGGUAAUACCAACCGGGA	chromosome 1	19812823-19812843	-69.40	52.381
pgl-miRf10735-npr	osa-miRf10735-npr	UAGUACUCCCUCCGUCCCUAAAUAUAA	chromosome 2	204863760-204863786	-40.90	40.7407
pgl-miRf10743-npr	osa-miRf10743-npr	UGCAUACUCCCUCCGUCCCAAA	chromosome 1	27761292-27761313	-57.70	54.5455
pgl-miRf10799-npr	osa-miRf10799-npr	GGUUGGUAACACCAACCGAGA	chromosome 3	265737324-265737344	-68.60	52.381
pgl-miRf10937-npr	osa-miRf10937-npr	UUGGUGUUACCAACCGGGACUAAA	chromosome 2	18578937-18578960	-56.10	45.8333
pgl-miRf10982-akr	ptc-miRf10982-akr	UGGCAGGGCAAUUCUCCUUUG	chromosome 7	55489905-55489925	-42.40	52.381
pgl-miRf10983-npr	osa-miRf10983-npr	UCUUUAGUCCCGGUUGGUGUU	chromosome 4	177088473-177088493	-59.90	47.619
pgl-miRf10991-npr	osa-miRf10991-npr	AGUCUCGGUUGGUAACACCAACCGG	chromosome 1	42094474-42094498	-58.10	56
pgl-miRf11018-npr	osa-miRf11018-npr	UUAGUCCCGGUUGGUAUUACC	chromosome 1	3648440-3648460	-32.50	47.619
pgl-miRf11077-npr	osa-miRf11077-npr	CCGGUUGGUGUUACCAACCGAGA	chromosome 1	48820515-48820537	-60.30	56.5217
pgl-miRf11090-npr	osa-miRf11090-npr	UUUUGGGACAGAGGGAGUAUGU	chromosome 1	261514203-261514224	-53.40	45.4545
pgl-miRf11219-npr	osa-miRf11219-npr	UUACUCCCUCCGUCCCAAAAAA	chromosome 2	197180067-197180088	-65.50	45.4545
pgl-miRf11234-npr	osa-miRf11234-npr	GGUUGGUGUUACCAACUGGGA	chromosome 7	137172056-137172076	-63.80	52.381
pgl-miRf11236-npr	osa-miRf11236-npr	AGUCCCAGUUGGUAACACCAACC	chromosome 3	191932132-191932154	-49.80	52.1739
pgl-miRf11294-npr	osa-miRf11294-npr	GGUUGGUACUACCAACCGGGA	chromosome 1	79832334-79832354	-66.20	57.1429
pgl-miRf11322-npr	osa-miRf11322-npr	CCCGGUUGGUGCUACCAACCGAGA	chromosome 6	199612676-199612699	-54.60	62.5
pgl-miRf11379-npr	osa-miRf11379-npr	UUAGUCCAGGUUGGUGUUACC	chromosome 4	65159427-65159447	-73.80	47.619
pgl-miRf11452-npr	osa-miRf11452-npr	UCCCGGUUGGUAACACCAACCGG	chromosome 3	233388094-233388116	-75.60	60.8696
pgl-miRf11456-npr	osa-miRf11456-npr	UCUCGGUUGGUAUUACCAACCA	chromosome 1	93329424-93329445	-52.90	45.4545
pgl-miRf11541-npr	osa-miRf11541-npr	CUUUAGUCCCGGUUGGUGUUA	chromosome 1	27003171-27003191	-65.50	47.619
pgl-miRf11550-npr	osa-miRf11550-npr	CCCGGUUGGUACUACCAACCGAGA	chromosome 1	30554104-30554127	-46.47	58.3333
pgl-miRf11564-npr	osa-miRf11564-npr	GGUGUUACCAACCGGGACUAAA	chromosome 1	31784868-31784889	-43.20	50
pgl-miRf11589-npr	osa-miRf11589-npr	UCUCGGUUGGUGUUACCAACC	chromosome 1	195983931-195983951	-40.20	52.381
pgl-miRf11603-npr	osa-miRf11603-npr	CUACUCCCUCCGUCCCAAAAUAAGU	chromosome 2	31451747-31451771	-31.80	48
pgl-miRf11612-npr	osa-miRf11612-npr	UACUCCCUCCGUCCCUAAAUAUA	chromosome 1	7485135-7485157	-52.60	43.4783
pgl-miRf11670-npr	osa-miRf11670-npr	GUUGGUGUUACCAACCGGGACUA	chromosome 2	112645785-112645807	-55.90	52.1739
pgl-miRf11683-npr	osa-miRf11683-npr	UCCCGGUUGGUAAUACCAACCGGGA	chromosome 1	19812819-19812843	-62.90	56
pgl-miRf11738-npr	osa-miRf11738-npr	AUACUCCCUCCGUCCCAAAAA	chromosome 1	27761295-27761315	-56.90	47.619
pgl-miRf11748-npr	osa-miRf11748-npr	UAGUCCCGGUUGGUAACACCAA	chromosome 1	165042371-165042392	-32.00	50
pgl-miRf11749-npr	osa-miRf11749-npr	UUGGUGUUACCAACCGGGACUAAAG	chromosome 2	18578937-18578961	-46.90	48
pgl-miRf11751-npr	osa-miRf11751-npr	CCGGUUGGUAAUACCAACCGG	chromosome 1	178847284-178847304	-87.70	57.1429
pgl-miRf11752-npr	osa-miRf11752-npr	CCGGUUGGUAUUACCAACCGG	chromosome 1	178736321-178736341	-76.40	57.1429
pgl-miRf11771-npr	osa-miRf11771-npr	UCCCGGUUGAUGUUACCAACC	chromosome 7	153727341-153727361	-66.80	52.381
pgl-miRf11781-npr	osa-miRf11781-npr	GGACCCACAUGUCAGUGACUCAAU	chromosome 3	270357924-270357947	-73.10	50
pgl-miRf11808-npr	osa-miRf11808-npr	GUACUCCCUCCGUCCCUAAAUAUA	chromosome 2	204863762-204863785	-33.70	45.8333
pgl-miRf11828-npr	osa-miRf11828-npr	GUUGGUAACUCCAACCGGGAC	chromosome 1	5525576-5525596	-35.30	57.1429
pgl-miRf11833-npr	osa-miRf11833-npr	UUUAGUCCUGGUUGGUAACACCA	chromosome 3	146811166-146811188	-51.60	43.4783
pgl-miRf11918-npr	osa-miRf11918-npr	UCCCGGUUGGUAACACCAACCGGG	chromosome 3	233388094-233388117	-59.50	62.5
pgl-miRf11953-npr	osa-miRf11953-npr	UAGUACUCCCUCCGUCCCAAUAUAU	chromosome 6	159223410-159223434	-42.60	44
pgl-miRf11954-npr	osa-miRf11954-npr	UUUAGUACUCCCUCCGUCCCAA	chromosome 6	159223408-159223429	-40.20	50
pgl-miRf11976-npr	osa-miRf11976-npr	UUUAGUCCCGGUUGGUGUUACC	chromosome 1	167028734-167028755	-47.60	50
pgl-miRf12019-npr	osa-miRf12019-npr	UCCCGGUUGGUAACACCAACC	chromosome 1	165042374-165042394	-91.90	57.1429
pgl-miRf12028-npr	osa-miRf12028-npr	CUUUAGUCCCGGUUGGUAACAC	chromosome 1	266266617-266266638	-89.50	50
pgl-miRf12040-npr	osa-miRf12040-npr	ACUCCCUCCGUCCCAUAAUAUAAG	chromosome 1	64446106-64446129	-78.00	45.8333
pgl-miRf12052-akr	ptc-miRf12052-akr	AUGCCUGGCUCCCUGUAUGCC	chromosome 5	76573185-76573205	-38.60	61.9048
pgl-miRf12256-akr	ptc-miRf12256-akr	CACCAAAGGCCUCUGCCCUUC	LKME02038367.1	116-136	-55.70	61.9048

## Sheet: Sheet4
Supplementary Table 4: Collection of the miRNAs detected by computational identification in Proso millet
Mirna	precursor known family	mirna seq	chr location	chr position	mfe	GC percentage
pmi-miR121-1-npr	sit-miR121-1-npr	CGCUGCAGCGCUGAAGUAUGAG	chromosome 1	13820388-13820409	-58.40	59.0909
pmi-miR166a	csi-miR166a	UCGGACCAGGCUUCAUUCCCCC	chromosome 1	20159550-20159571	-47.60	63.6364
pmi-miR167a	bna-miR167a	UGAAGCUGCCAGCAUGAUCUAA	chromosome 1	5524574-5524595	-71.60	45.4545
pmi-miR167b-3p	zma-miR167b-3p	GAUCAUGCUGUGACAGUUUCACU	chromosome 1	5524672-5524694	-30.40	43.4783
pmi-miR21-1-npr	sit-miR21-1-npr	UUCGGACCAGGCUUCAUUCCCC	chromosome 1	5664811-5664832	-68.10	59.0909
pmi-miR5502	osa-miR5502	UACGGAUACGGAUACGCGAUAC	chromosome 1	3632444-3632465	-53.00	50
pmi-miR60-npr	sit-miR60-npr	UCGGACCAGGCUUCAUUCCCCA	chromosome 1	5664812-5664833	-19.00	59.0909
pmi-miRf10155-npr	osa-miRf10155-npr	AUACUCCCUUCGUCCCAAAAAA	chromosome 1	45694865-45694886	-53.20	40.9091
pmi-miRf10265-npr	osa-miRf10265-npr	CCGGUUAGUGUUACCAACCGGGA	chromosome 1	21956015-21956037	-45.40	56.5217
pmi-miRf10405-npr	osa-miRf10405-npr	UACCAACCGGGACUAAAGAUCU	chromosome 1	63084701-63084722	-35.20	45.4545
pmi-miRf10436-npr	osa-miRf10436-npr	CGGUUGGUAACACCAACCAGGA	chromosome 1	16142721-16142742	-56.90	54.5455
pmi-miRf10443-npr	osa-miRf10443-npr	AGUCUACUCCCUCCGUCCCAAA	chromosome 1	63452097-63452118	-42.90	54.5455
pmi-miRf10481-npr	osa-miRf10481-npr	UCGAUGGUGGCGUCGUAGUCCUUG	chromosome 1	3504849-3504872	-67.60	58.3333
pmi-miRf10720-npr	osa-miRf10720-npr	CGGUUGGUGUUACCAAUCGGGA	chromosome 1	45090079-45090100	-62.60	54.5455
pmi-miRf11619-npr	osa-miRf11619-npr	ACCUACUCCCUCUGUCCCAAAAU	chromosome 1	21371120-21371142	-88.20	47.8261
pmi-miR044a_1_npr	tae-miR044a_1_npr	UGAGAAGGUAGAUCAUAAUAGC	chromosome 10	43985004-43985025	-26.00	36.3636
pmi-miR101a_npr	tae-miR101a_npr	CUUAUUUUGGGAUGGAGGGAG	chromosome 10	2676476-2676496	-16.80	47.619
pmi-miR104a_1_npr	tae-miR104a_1_npr	ACUUAUUUUGGGAUGGAGGGA	chromosome 10	2676475-2676495	-48.00	42.8571
pmi-miR1120	hpr-miR1120	ACUCCCUCCGUCCCAAAAU	chromosome 10	22295250-22295268	-51.60	52.6316
pmi-miR1128	ssp-miR1128	UACUACUCCCUCCGUCCCAAA	chromosome 10	38672698-38672718	-25.70	52.381
pmi-miR164a-5p	aly-miR164a-5p	UGGAGAAGCAGGGCACGUGCA	chromosome 10	22299355-22299375	-64.00	61.9048
pmi-miR166a	aqc-miR166a	UCGGACCAGGCUUCAUUCCUC	chromosome 10	38116379-38116399	-76.00	57.1429
pmi-miR166f	bdi-miR166f	UCUCGGACCAGGCUUCAUUCC	chromosome 10	38116377-38116397	-64.80	57.1429
pmi-miR166g-5p	osa-miR166g-5p	AAUGGAGGCUGAUCCAAGAUC	chromosome 10	38116288-38116308	-84.30	47.619
pmi-miR167a-3p	zma-miR167a-3p	GAUCAUGCAUGACAGCCUCAUU	chromosome 10	42611950-42611971	-46.80	45.4545
pmi-miR167a-5p	aly-miR167a-5p	UGAAGCUGCCAGCAUGAUCUA	chromosome 10	42611855-42611875	-41.70	47.619
pmi-miR167c	ghr-miR167c	UGAAGCUGCCAGCAUGAUCUAG	chromosome 10	42611855-42611876	-57.60	50
pmi-miR167c-5p	bdi-miR167c-5p	UGAAGCUGCCAGCAUGAUCUGA	chromosome 10	42613678-42613699	-40.60	50
pmi-miR167d	bna-miR167d	UGAAGCUGCCAGCAUGAUCU	chromosome 10	42613678-42613697	-83.80	50
pmi-miR167h-3p	osa-miR167h-3p	AGGUCAUGCUGUAGUUUCAUC	chromosome 10	42613783-42613803	-42.30	42.8571
pmi-miR167m	ath-miR167m	UGAAGCUGCCAGCAUGAUCUG	chromosome 10	42613678-42613698	-22.10	52.381
pmi-miR172m	ath-miR172m	AGAAUCCUGAUGAUGCUGCAG	chromosome 10	5682607-5682627	-38.50	47.619
pmi-miR2049a_npr	tae-miR2049a_npr	UAUAUUCUGGGACAGAGGGAG	chromosome 10	40456145-40456165	-47.70	47.619
pmi-miR28-npr	sit-miR28-npr	UUAUGGACCUAGGUGAGAAUC	chromosome 10	15903938-15903958	-65.10	42.8571
pmi-miR399b	bdi-miR399b	UGCCAAAGGAGAAUUGCCCUG	chromosome 10	11509430-11509450	-37.50	52.381
pmi-miR437	osa-miR437	AAAGUUAGAGAAGUUUGACUU	chromosome 10	17445506-17445526	-80.00	28.5714
pmi-miR5076	osa-miR5076	GAAAUGGGAGCAGAGCAGGUUU	chromosome 10	17494391-17494412	-41.80	50
pmi-miR5568c-5p	sbi-miR5568c-5p	UCUGUUCCAAAUUGUAAGUCG	chromosome 10	16523694-16523714	-57.50	38.0952
pmi-miRf10115-npr	osa-miRf10115-npr	UAACACCAACCGGGACUAAAG	chromosome 10	29002907-29002927	-27.90	47.619
pmi-miRf10117-npr	osa-miRf10117-npr	UUAGUCCCGGUUGGUGUUACC	chromosome 10	579834-579854	-49.30	52.381
pmi-miRf10160-npr	osa-miRf10160-npr	GGUUGGUAACACCAACCGGGA	chromosome 10	35889143-35889163	-56.90	57.1429
pmi-miRf10197-npr	osa-miRf10197-npr	UUAGUUCCGGUUGGUGUUACC	chromosome 10	33759260-33759280	-62.00	47.619
pmi-miRf10252-npr	osa-miRf10252-npr	CCGGUUGGUGUUACCAACCGGGA	chromosome 10	32954579-32954601	-49.60	60.8696
pmi-miRf10282-npr	osa-miRf10282-npr	CCCUGUCACAUCGAAUGUUUGG	chromosome 10	41822598-41822619	-46.60	50
pmi-miRf10294-npr	osa-miRf10294-npr	UUACCAACCGGGACUAAAGA	chromosome 10	35732424-35732443	-42.60	45
pmi-miRf10343-npr	osa-miRf10343-npr	CGGUUGGUGUUACCAACCGGGA	chromosome 10	32954580-32954601	-28.00	59.0909
pmi-miRf10347-npr	osa-miRf10347-npr	UCCCGGUUGGUGUUACCAACCG	chromosome 10	32954577-32954598	-48.00	59.0909
pmi-miRf10369-npr	osa-miRf10369-npr	CGGUUGGUGUUACCAACCGGG	chromosome 10	32954580-32954600	-44.70	61.9048
pmi-miRf10408-npr	osa-miRf10408-npr	UUCCGGUUGGUGUUACCAACCG	chromosome 10	33759264-33759285	-53.70	54.5455
pmi-miRf10426-npr	osa-miRf10426-npr	GUUGGUAACACCAACCGGGACU	chromosome 10	19218813-19218834	-54.60	54.5455
pmi-miRf10488-npr	osa-miRf10488-npr	CCGGUUGGUGUUACCAACCG	chromosome 10	33759266-33759285	-39.20	60
pmi-miRf10580-npr	osa-miRf10580-npr	UCCCGGUUGGUGUUACCAACCGGGA	chromosome 10	32954577-32954601	-58.50	60
pmi-miRf10606-npr	osa-miRf10606-npr	GGAUCUUUAGUCCCGGUUGGU	chromosome 10	42474621-42474641	-59.70	52.381
pmi-miRf10612-npr	osa-miRf10612-npr	UCCCGGUUGGUGUUACCAACCGG	chromosome 10	32954577-32954599	-55.40	60.8696
pmi-miRf10703-npr	osa-miRf10703-npr	UUACCAACCGGGACUAAAGUU	chromosome 10	32954589-32954609	-49.20	42.8571
pmi-miRf10707-npr	osa-miRf10707-npr	GGAUCUUUAGUCCCGGUUGGUG	chromosome 10	42474621-42474642	-54.80	54.5455
pmi-miRf10717-npr	osa-miRf10717-npr	UCUUUAGUCCCGGUUGGUGU	chromosome 10	44578971-44578990	-69.70	50
pmi-miRf10743-npr	osa-miRf10743-npr	UGCAUACUCCCUCCGUCCCAAA	chromosome 10	1942914-1942935	-59.60	54.5455
pmi-miRf10937-npr	osa-miRf10937-npr	UUGGUGUUACCAACCGGGACUAAA	chromosome 10	32365705-32365728	-88.30	45.8333
pmi-miRf10983-npr	osa-miRf10983-npr	UCUUUAGUCCCGGUUGGUGUU	chromosome 10	44578971-44578991	-30.40	47.619
pmi-miRf11020-npr	osa-miRf11020-npr	UUAUUCCCGGUUGGUGUUACC	chromosome 10	32954573-32954593	-47.00	47.619
pmi-miRf11101-npr	osa-miRf11101-npr	AUCUUUAGUCCCGGUUGGUG	chromosome 10	42474623-42474642	-24.30	50
pmi-miRf11219-npr	osa-miRf11219-npr	UUACUCCCUCCGUCCCAAAAAA	chromosome 10	15724415-15724436	-54.00	45.4545
pmi-miRf11227-npr	osa-miRf11227-npr	UAGUCCUGGUUGGUAACACCAACCGGGA	chromosome 10	35889136-35889163	-66.80	53.5714
pmi-miRf11307-npr	osa-miRf11307-npr	GAUCUUUAGUCCCGGUUGGU	chromosome 10	42474622-42474641	-53.50	50
pmi-miRf11541-npr	osa-miRf11541-npr	CUUUAGUCCCGGUUGGUGUUA	chromosome 10	579832-579852	-68.60	47.619
pmi-miRf11564-npr	osa-miRf11564-npr	GGUGUUACCAACCGGGACUAAA	chromosome 10	32365707-32365728	-40.00	50
pmi-miRf11603-npr	osa-miRf11603-npr	CUACUCCCUCCGUCCCAAAAUAAGU	chromosome 10	20104330-20104354	-40.10	48
pmi-miRf11670-npr	osa-miRf11670-npr	GUUGGUGUUACCAACCGGGACUA	chromosome 10	32365704-32365726	-61.80	52.1739
pmi-miRf11738-npr	osa-miRf11738-npr	AUACUCCCUCCGUCCCAAAAA	chromosome 10	32783473-32783493	-46.90	47.619
pmi-miRf11749-npr	osa-miRf11749-npr	UUGGUGUUACCAACCGGGACUAAAG	chromosome 10	32365705-32365729	-41.20	48
pmi-miRf11755-npr	osa-miRf11755-npr	CUGGUUGGUAACACCAACCGGGACU	chromosome 10	35889141-35889165	-27.90	56
pmi-miRf11827-npr	osa-miRf11827-npr	AGUCCUGGUUGGUAACACCAAC	chromosome 10	35889137-35889158	-31.00	50
pmi-miRf11833-npr	osa-miRf11833-npr	UUUAGUCCUGGUUGGUAACACCA	chromosome 10	35889134-35889156	-54.00	43.4783
pmi-miRf11866-npr	osa-miRf11866-npr	CUUUAGUCCCGGUUGGUGGC	chromosome 10	30494161-30494180	-42.70	60
pmi-miRf11946-npr	osa-miRf11946-npr	CCCGGUUGGUGUUACCAACCGGGA	chromosome 10	32954578-32954601	-69.60	62.5
pmi-miRf11947-npr	osa-miRf11947-npr	GUUGGUGUUACCAACCGGGA	chromosome 10	32365704-32365723	-57.20	55
pmi-miRf11963-npr	osa-miRf11963-npr	UUAGUCCCGGAUUCGUAGUCCC	chromosome 10	36828237-36828258	-67.50	54.5455
pmi-miRf11976-npr	osa-miRf11976-npr	UUUAGUCCCGGUUGGUGUUACC	chromosome 10	579833-579854	-43.70	50
pmi-miRf12012-npr	osa-miRf12012-npr	UCCUGGUUGGUAACACCAACCGG	chromosome 10	35889139-35889161	-28.90	56.5217
pmi-miRf12060-npr	osa-miRf12060-npr	GGAUCUUUAGUCCCGGUUGG	chromosome 10	44578937-44578956	-72.10	55
pmi-miRf12066-npr	osa-miRf12066-npr	UCUUUAGUCCCGGUUGGUGUUACC	chromosome 10	44578971-44578994	-55.60	50
pmi-miRf12098-npr	osa-miRf12098-npr	UCCUGGUUGGUAACACCAACCGGGACU	chromosome 10	35889139-35889165	-72.20	55.5556
pmi-miR115-npr	sit-miR115-npr	CUCAGGAGAGAUGACACCGACG	chromosome 11	4400196-4400217	-64.40	59.0909
pmi-miR156a	ahy-miR156a	UGACAGAAGAGAGAGAGCAC	chromosome 11	10632697-10632716	-28.90	50
pmi-miR156a	bdi-miR156a	UGACAGAAGAGAGAGAGCACA	chromosome 11	10632697-10632717	-91.60	47.619
pmi-miR156f-3p	osa-miR156f-3p	GCUCACUUCUCUUUCUGUCAGC	chromosome 11	19930034-19930055	-49.90	50
pmi-miR156j-3p	zma-miR156j-3p	UGCUCUCUGCUCUCACUGUCAUC	chromosome 11	11855320-11855342	-56.10	52.1739
pmi-miR6253	osa-miR6253	GAGGAAAGUGGGCAGUUGGGUU	chromosome 11	3288627-3288648	-84.80	54.5455
pmi-miRf10138-npr	osa-miRf10138-npr	AGUCCCGGUUAGUAACACCAACCGG	chromosome 11	24042063-24042087	-88.40	56
pmi-miRf10247-npr	osa-miRf10247-npr	CGGUUGGUGUUAUCAACCGGGA	chromosome 11	36424578-36424599	-34.20	54.5455
pmi-miRf10291-npr	osa-miRf10291-npr	CCCGGUUGGUAACACCAACCGG	chromosome 11	14086872-14086893	-50.30	63.6364
pmi-miRf10376-npr	osa-miRf10376-npr	AUCUUUAGUCCCGGUUGGUA	chromosome 11	16911793-16911812	-24.30	45
pmi-miRf10434-npr	osa-miRf10434-npr	CCCGGUUGGUAACACCAACCG	chromosome 11	14086872-14086892	-60.90	61.9048
pmi-miRf10480-npr	osa-miRf10480-npr	CCGGUUGGUGUUAUCAACCGGGA	chromosome 11	36424577-36424599	-37.50	56.5217
pmi-miRf10661-npr	osa-miRf10661-npr	CCGGUUGGUAACACCAACCGG	chromosome 11	14086873-14086893	-78.50	61.9048
pmi-miRf10693-npr	osa-miRf10693-npr	CCCGGUUGGUAACACCAACCGGGA	chromosome 11	14086872-14086895	-73.90	62.5
pmi-miRf10700-npr	osa-miRf10700-npr	CCGGUUGGUAACACCAACCGGGA	chromosome 11	14086873-14086895	-27.90	60.8696
pmi-miRf11021-npr	osa-miRf11021-npr	AGUCCCGGUUGGUGACACCAAC	chromosome 11	9404837-9404858	-13.70	59.0909
pmi-miRf11398-npr	osa-miRf11398-npr	CCGGUUGGUAACACCAACCG	chromosome 11	14086873-14086892	-78.50	60
pmi-miRf11452-npr	osa-miRf11452-npr	UCCCGGUUGGUAACACCAACCGG	chromosome 11	14086871-14086893	-76.20	60.8696
pmi-miRf11588-npr	osa-miRf11588-npr	UCCCGGUUGGUGUUAUCAACCGGGACUA	chromosome 11	36424575-36424602	-52.20	53.5714
pmi-miRf11751-npr	osa-miRf11751-npr	CCGGUUGGUAAUACCAACCGG	chromosome 11	17853128-17853148	-78.40	57.1429
pmi-miRf11918-npr	osa-miRf11918-npr	UCCCGGUUGGUAACACCAACCGGG	chromosome 11	14086871-14086894	-69.70	62.5
pmi-miRf12019-npr	osa-miRf12019-npr	UCCCGGUUGGUAACACCAACC	chromosome 11	14086871-14086891	-88.00	57.1429
pmi-miRf12092-npr	osa-miRf12092-npr	UAGUCCCGGUUUUCCAACCGGGA	chromosome 11	16947303-16947325	-25.60	56.5217
pmi-miRf12093-npr	osa-miRf12093-npr	GUUGGUGUUACCAACCGGGAUUA	chromosome 11	13545693-13545715	-66.40	47.8261
pmi-miR077a_npr	tae-miR077a_npr	AUUAUGGGACAGAGGGAGUAA	chromosome 12	36850698-36850718	-51.70	42.8571
pmi-miR162	aau-miR162	UCGAUAAACCUCUGCAUCCAG	chromosome 12	32528996-32529016	-70.00	47.619
pmi-miR162-5p	zma-miR162-5p	GGGCGCAGUGGUUUAUCGAUC	chromosome 12	32528893-32528913	-68.70	57.1429
pmi-miR166a-3p	aly-miR166a-3p	UCGGACCAGGCUUCAUUCCCC	chromosome 12	34483217-34483237	-34.20	61.9048
pmi-miR166a-5p	aly-miR166a-5p	GGAAUGUUGUCUGGCUCGAGG	chromosome 12	34483149-34483169	-52.60	57.1429
pmi-miR169b	bdi-miR169b	UAGCCAAGGAUGACUUGCCGG	chromosome 12	37641036-37641056	-80.60	57.1429
pmi-miR171h	lus-miR171h	AUGAGCCGAACCAAUAUCACU	chromosome 12	35478793-35478813	-61.20	42.8571
pmi-miR171i	mdm-miR171i	UGAGCCGAACCAAUAUCACUC	chromosome 12	35478794-35478814	-16.50	47.619
pmi-miR396b	cca-miR396b	UCCCACAGCUUUAUUGAACUG	chromosome 12	40989720-40989740	-50.00	42.8571
pmi-miR396b-5p	aly-miR396b-5p	UUCCACAGCUUUCUUGAACUU	chromosome 12	40985252-40985272	-90.10	38.0952
pmi-miR396d	osa-miR396d	UCCACAGGCUUUCUUGAACGG	chromosome 12	36508892-36508912	-45.50	52.381
pmi-miR396e-3p	bdi-miR396e-3p	GGUCAAGAAAGCUGUGGGAAG	chromosome 12	40985338-40985358	-45.40	52.381
pmi-miR396g-3p	zma-miR396g-3p	GUUCAAGAAAGCUGUGGAAGA	chromosome 12	40989810-40989830	-34.00	42.8571
pmi-miR399a-3p	aly-miR399a-3p	UGCCAAAGGAGAUUUGCCCGG	chromosome 12	6280091-6280111	-80.20	57.1429
pmi-miR399b	mtr-miR399b	UGCCAAAGGAGAGCUGCCCUG	chromosome 12	6271840-6271860	-32.47	61.9048
pmi-miR399b-5p	zma-miR399b-5p	GUGCAGCUCUCCUCUGGCAUG	chromosome 12	6271774-6271794	-83.10	61.9048
pmi-miR41-npr	sit-miR41-npr	UGGAGAAGGAGCGCACGUGCU	chromosome 12	40118743-40118763	-55.10	61.9048
pmi-miR444	oru-miR444	UGCAGUUGUUGCCUCAAGCUU	chromosome 12	38306275-38306295	-63.80	47.619
pmi-miR444d.3	osa-miR444d.3	UUGUGGCUUUCUUGCAAGUUG	chromosome 12	38306254-38306274	-58.20	42.8571
pmi-miR529-3p	bdi-miR529-3p	GCUGUACCCUCUCUCUUCUUC	chromosome 12	26181683-26181703	-64.60	52.381
pmi-miR529-5p	bdi-miR529-5p	AGAAGAGAGAGAGUACAGCCU	chromosome 12	26181600-26181620	-52.00	47.619
pmi-miR58-1-npr	sit-miR58-1-npr	UCGGACCAGGCUUCAUUCCCCU	chromosome 12	34483217-34483238	-58.90	59.0909
pmi-miR6224a-5p	sbi-miR6224a-5p	CUCCGUCCUAAUAUAUAAGGC	chromosome 12	166265-166285	-49.80	42.8571
pmi-miRf10091-npr	osa-miRf10091-npr	UAGUCCCGGGUGGUAACACCAAC	chromosome 12	15978753-15978775	-73.80	56.5217
pmi-miRf10258-akr	ptc-miRf10258-akr	AGUUCAAGAAAGCUGUGGAA	chromosome 12	40989809-40989828	-52.40	40
pmi-miRf10441-npr	osa-miRf10441-npr	GAGCUGGAGCUGUGCCAAACG	chromosome 12	29315001-29315021	-61.80	61.9048
pmi-miRf10598-npr	osa-miRf10598-npr	UGUUACCAACCGGGACUAAAGAU	chromosome 12	21546033-21546055	-60.70	43.4783
pmi-miRf10857-npr	osa-miRf10857-npr	GUGUUACCAACCGGGACUAAAGAU	chromosome 12	21546032-21546055	-77.10	45.8333
pmi-miRf10982-akr	ptc-miRf10982-akr	UGGCAGGGCAAUUCUCCUUUG	chromosome 12	6266422-6266442	-40.70	52.381
pmi-miRf11090-npr	osa-miRf11090-npr	UUUUGGGACAGAGGGAGUAUGU	chromosome 12	7811946-7811967	-66.10	45.4545
pmi-miRf11112-npr	osa-miRf11112-npr	UUGGUGUUACCAACCGGGACUAAAGAU	chromosome 12	21546029-21546055	-36.00	44.4444
pmi-miRf11217-npr	osa-miRf11217-npr	AGAGCUGGAGCUGUGCCAAACGG	chromosome 12	29315000-29315022	-49.60	60.8696
pmi-miRf11420-npr	osa-miRf11420-npr	UGUUACCAACCGGGACUAAAGA	chromosome 12	21546033-21546054	-45.70	45.4545
pmi-miRf11708-npr	osa-miRf11708-npr	GUUACCAACCGGGACUAAAGAU	chromosome 12	21546034-21546055	-54.40	45.4545
pmi-miRf11766-npr	osa-miRf11766-npr	GCUCGUUAUCCUAACGAGCCA	chromosome 12	35558608-35558628	-101.80	52.381
pmi-miRf11828-npr	osa-miRf11828-npr	GUUGGUAACUCCAACCGGGAC	chromosome 12	10621854-10621874	-66.40	57.1429
pmi-miR100-1-npr	sit-miR100-1-npr	GGCAUGGGAACAUGGAGGAAGG	chromosome 14	13993841-13993862	-56.30	59.0909
pmi-miR106-npr	sit-miR106-npr	GAGCAGUAGGAAUGGGAACAU	chromosome 14	14021423-14021443	-94.60	47.619
pmi-miR147-npr	sit-miR147-npr	AGUGGGAACAUGAAGGAAUGC	chromosome 14	13958090-13958110	-48.00	47.619
pmi-miR156a	bna-miR156a	UGACAGAAGAGAGUGAGCACA	chromosome 14	10219357-10219377	-32.10	47.619
pmi-miR156h-3p	zma-miR156h-3p	GCUCACUGCUCUUUCUGUCAUC	chromosome 14	10219425-10219446	-63.30	50
pmi-miR15-npr	sit-miR15-npr	UUGAGCCGCGCCAAUAUCUCU	chromosome 14	7317450-7317470	-65.70	52.381
pmi-miR160	sce-miR160	UGCCUGGCUCCCUGUAUGCCU	chromosome 14	9111334-9111354	-46.60	61.9048
pmi-miR169b-5p	aly-miR169b-5p	CAGCCAAGGAUGACUUGCCGG	chromosome 14	4654251-4654271	-88.70	61.9048
pmi-miR169c-3p	zma-miR169c-3p	GGCAAGUCUGUCCUUGGCUACA	chromosome 14	4654324-4654345	-51.10	54.5455
pmi-miR170a	ace-miR170a	UGAUUGAGCCGCGCCAAUAUC	chromosome 14	7317447-7317467	-77.80	52.381
pmi-miR171a	aqc-miR171a	UGAUUGAGCCGUGCCAAUAUC	chromosome 14	3446512-3446532	-64.80	47.619
pmi-miR171b-3p	aly-miR171b-3p	UUGAGCCGUGCCAAUAUCACG	chromosome 14	3446515-3446535	-67.50	52.381
pmi-miR171c-5p	zma-miR171c-5p	UAUUGGUGCGGUUCAAUCAGA	chromosome 14	3446456-3446476	-72.60	42.8571
pmi-miR171g	bna-miR171g	UGAUUGAGCCGCGCCAAUAUCU	chromosome 14	7317447-7317468	-62.30	50
pmi-miR2118a	osa-miR2118a	UUCUCGAUGCCUCCCAUUCCUA	chromosome 14	14071737-14071758	-70.20	50
pmi-miR2118b	osa-miR2118b	UUCCCGAUGCCUCCCAUUCCUA	chromosome 14	13993689-13993710	-79.10	54.5455
pmi-miR2118d	osa-miR2118d	UUCCUGAUGCCUCCCAUGCCUA	chromosome 14	13993891-13993912	-47.20	54.5455
pmi-miR2118e	osa-miR2118e	UUCCCAAUGCCUCCCAUGCCUA	chromosome 14	14014712-14014733	-54.00	54.5455
pmi-miR2118g	zma-miR2118g	UUCCUGAUGCCUCCUAUUCCUA	chromosome 14	14010531-14010552	-68.10	45.4545
pmi-miR2118h	osa-miR2118h	UUCCUGAUGCCUCUCAUUCCUA	chromosome 14	14002305-14002326	-19.90	45.4545
pmi-miR23-npr	sit-miR23-npr	UUCCCAAUGCCUCCCAUUCCUA	chromosome 14	13990720-13990741	-64.00	50
pmi-miR393a	bdi-miR393a	UCCAAAGGGAUCGCAUUGAUC	chromosome 14	618656-618676	-32.50	47.619
pmi-miR393a-3p	zma-miR393a-3p	AUCAGUGCAAUCCCUUUGGAAU	chromosome 14	618723-618744	-53.10	40.9091
pmi-miR393b-3p	bdi-miR393b-3p	UCAGUGCAAUCCCUUUGGAAU	chromosome 14	618724-618744	-70.50	42.8571
pmi-miR444b.1	osa-miR444b.1	UGUUGUCUCAAGCUUGCUGCC	chromosome 14	12241884-12241904	-44.50	52.381
pmi-miR444c	bdi-miR444c	UGCAGUUGUUGUCUCAAGCUU	chromosome 14	12241878-12241898	-80.40	42.8571
pmi-miR5056	bdi-miR5056	AGGAAGAACCGGUAAUAAGCA	chromosome 14	33064947-33064967	-69.80	42.8571
pmi-miR5568b-5p	sbi-miR5568b-5p	UUUCUAGGUACAUAGCUUUUG	chromosome 14	2650233-2650253	-40.70	33.3333
pmi-miR6171	hbr-miR6171	AUGUGGAUUGCUGAAGGCUUU	chromosome 14	7746626-7746646	-42.60	42.8571
pmi-miR75-1-npr	sit-miR75-1-npr	UAGGAACAUGAAGGAAAGCAU	chromosome 14	14010461-14010481	-74.90	38.0952
pmi-miR88-npr	sit-miR88-npr	GUGGGAGUGGGAACAUGAUGG	chromosome 14	14012658-14012678	-56.20	57.1429
pmi-miRf10060-akr	ptc-miRf10060-akr	UUGAUUGAGCCGUGCCAAUAUCAC	chromosome 14	3446511-3446534	-63.20	45.8333
pmi-miRf10111-npr	osa-miRf10111-npr	GGUGACAGAAGAGAGUGAGCA	chromosome 14	10219355-10219375	-66.30	52.381
pmi-miRf10129-npr	osa-miRf10129-npr	GGUUGGUGUUAUCAACCGGGA	chromosome 14	36457321-36457341	-79.40	52.381
pmi-miRf10193-npr	osa-miRf10193-npr	GCAUGUGUCCAAAGAUUCGAUGU	chromosome 14	2518603-2518625	-55.30	43.4783
pmi-miRf10218-npr	osa-miRf10218-npr	UAUACUCCCUCCGUCCCAAAAAA	chromosome 14	8604637-8604659	-48.80	43.4783
pmi-miRf10415-npr	osa-miRf10415-npr	UCCCGGUUGGAAAACCGGGACUA	chromosome 14	35592037-35592059	-87.60	56.5217
pmi-miRf10609-npr	osa-miRf10609-npr	AGUCCCGGUUGAUAACACCAAC	chromosome 14	26370279-26370300	-16.30	50
pmi-miRf10806-npr	osa-miRf10806-npr	UUAGGCUUAAAAGAUUCGUCUCGC	chromosome 14	5434602-5434625	-36.80	41.6667
pmi-miRf12052-akr	ptc-miRf12052-akr	AUGCCUGGCUCCCUGUAUGCC	chromosome 14	9111333-9111353	-49.60	61.9048
pmi-miR109-npr	sit-miR109-npr	GAACUGUAGGAAUGGGAGGCA	chromosome 15	21811776-21811796	-44.90	52.381
pmi-miR160d	nta-miR160d	UGCCUGGCUCCCUGCAUGCCA	chromosome 15	33959342-33959362	-69.80	66.6667
pmi-miR169a	aqc-miR169a	UAGCCAAGGAUGACUUGCCUA	chromosome 15	19888835-19888855	-73.80	47.619
pmi-miR1873a	ghr-miR1873a	CAACAAUUGGUAUCAGAGCUAG	chromosome 15	29518611-29518632	-45.40	40.9091
pmi-miR395a	bdi-miR395a	UGAAGUGUUUGGGGGAACUC	chromosome 15	31727380-31727399	-70.50	50
pmi-miR395b	osa-miR395b	GUGAAGUGUUUGGGGGAACUC	chromosome 15	31726836-31726856	-28.70	52.381
pmi-miR395e.1	vun-miR395e.1	UGAAGUGUUUGGGGGAACUCU	chromosome 15	31726837-31726857	-16.50	47.619
pmi-miR396a-5p	bdi-miR396a-5p	UCCACAGGCUUUCUUGAACUG	chromosome 15	33183759-33183779	-48.80	47.619
pmi-miR396b-3p	bdi-miR396b-3p	GUUCAAGAAAGCCCAUGGAAA	chromosome 15	33183894-33183914	-52.20	42.8571
pmi-miR396e	sbi-miR396e	UUCCACAGGCUUUCUUGAACUG	chromosome 15	33183758-33183779	-56.10	45.4545
pmi-miR396e-3p	osa-miR396e-3p	AUGGUUCAAGAAAGCCCAUGGAAA	chromosome 15	33183891-33183914	-51.70	41.6667
pmi-miR399b-3p	aly-miR399b-3p	UGCCAAAGGAGAGUUGCCCUG	chromosome 15	28717959-28717979	-67.90	57.1429
pmi-miR399e-5p	zma-miR399e-5p	GGGCUUCUCUUUCUUGGCAGG	chromosome 15	28717891-28717911	-29.60	57.1429
pmi-miR5522	osa-miR5522	AACAAUAGGAAUGGGAGGCAU	chromosome 15	21813462-21813482	-88.20	42.8571
pmi-miRf10403-npr	osa-miRf10403-npr	UAGUCCCGGUUGGUAACACC	chromosome 15	1509332-1509351	-78.30	55
pmi-miRf10411-npr	osa-miRf10411-npr	AAUCCCGGUUGGUAACACCAA	chromosome 15	19176212-19176232	-51.60	47.619
pmi-miRf10574-npr	ath-miRf10574-npr	CGGCAAGUCAUCCUUGGCUGC	chromosome 15	30071566-30071586	-43.60	61.9048
pmi-miRf10599-npr	osa-miRf10599-npr	UUACCAACCGGGACUAAAGAUC	chromosome 15	33903677-33903698	-63.60	45.4545
pmi-miRf10630-npr	osa-miRf10630-npr	GUAGCCAAGGACAGACUUGCCG	chromosome 15	30071491-30071512	-63.10	59.0909
pmi-miRf10912-npr	osa-miRf10912-npr	UCUUUAGUCCCGGUUUGUAACACC	chromosome 15	19176117-19176140	-68.40	45.8333
pmi-miRf10921-npr	osa-miRf10921-npr	CCCGGUUAGUAACACCAACCG	chromosome 15	18361035-18361055	-45.40	57.1429
pmi-miRf11058-npr	osa-miRf11058-npr	UUAGUCCUGGUUGGUGUUACC	chromosome 15	4781312-4781332	-85.00	47.619
pmi-miRf11077-npr	osa-miRf11077-npr	CCGGUUGGUGUUACCAACCGAGA	chromosome 15	5000817-5000839	-33.40	56.5217
pmi-miRf11166-npr	osa-miRf11166-npr	UUAGUCCCGGUUGGUGUUAC	chromosome 15	24679992-24680011	-80.90	50
pmi-miRf11169-npr	osa-miRf11169-npr	ACCAACCGGGACUAAAGAUC	chromosome 15	33903679-33903698	-51.40	50
pmi-miRf11589-npr	osa-miRf11589-npr	UCUCGGUUGGUGUUACCAACC	chromosome 15	15638917-15638937	-58.00	52.381
pmi-miRf11748-npr	osa-miRf11748-npr	UAGUCCCGGUUGGUAACACCAA	chromosome 15	1509332-1509353	-74.20	50
pmi-miR041a_npr	tae-miR041a_npr	UAUGGGACAGAGGGAGUAGUAG	chromosome 16	31105672-31105693	-27.70	50
pmi-miR054a_npr	tae-miR054a_npr	AUUUCUGGACAGAGGGAGUAU	chromosome 16	30101229-30101249	-55.40	42.8571
pmi-miR077b_npr	tae-miR077b_npr	AUUAUGGGACAGAGGGAGUAG	chromosome 16	31105670-31105690	-53.60	47.619
pmi-miR156j-3p	osa-miR156j-3p	GCUCGCUCCUCUUUCUGUCAGC	chromosome 16	29417734-29417755	-60.00	59.0909
pmi-miR156k	gma-miR156k	UUGACAGAAGAGAGUGAGCAC	chromosome 16	29417669-29417689	-68.10	47.619
pmi-miR160a-5p	aly-miR160a-5p	UGCCUGGCUCCCUGUAUGCCA	chromosome 16	30640074-30640094	-48.30	61.9048
pmi-miR160b-3p	bdi-miR160b-3p	GCGUGCAAGGAGCCAAGCAUG	chromosome 16	30640137-30640157	-39.30	61.9048
pmi-miR160f	bdi-miR160f	UGCCUGGCUCCCUGUAUGCC	chromosome 16	30640074-30640093	-31.00	65
pmi-miR163-1-npr	sit-miR163-1-npr	ACUAUUCACAAGUCAAUGCGA	chromosome 16	2399071-2399091	-84.20	38.0952
pmi-miR396	aau-miR396	UUCCACAGCUUUCUUGAACUG	chromosome 16	3054279-3054299	-55.90	42.8571
pmi-miR396c-3p	bdi-miR396c-3p	GUUCAAUAAAGCUGUGGGAAA	chromosome 16	3054343-3054363	-29.90	38.0952
pmi-miR399j-5p	zma-miR399j-5p	AGGCAGCUCUCCUCUGGCAGG	chromosome 16	1052609-1052629	-59.50	66.6667
pmi-miR437c	ssp-miR437c	AAAGUUAGAGAAGUCUGACUU	chromosome 16	12160300-12160320	-94.20	33.3333
pmi-miR5368*	ghr-miR5368*	ACUGUUCCCUGGGAUUGGCUUUG	chromosome 16	33320989-33321011	-88.20	52.1739
pmi-miR5503	osa-miR5503	UUCGGAUCUUUCUAGAGGCAUU	chromosome 16	33321910-33321931	-25.30	40.9091
pmi-miR5523	osa-miR5523	UGAGGAGGAACAUAUUUACUAG	chromosome 16	14477938-14477959	-49.50	36.3636
pmi-miR5538	osa-miR5538	ACUGAACUCAAUCACUUGCUGC	chromosome 16	33312939-33312960	-50.50	45.4545
pmi-miR5568d-5p	sbi-miR5568d-5p	UGGCUUUUCUAGAUACAUAGC	chromosome 16	29051393-29051413	-42.60	38.0952
pmi-miR6250	osa-miR6250	GGGGAUAGAUCGACGCGUCAAG	chromosome 16	30983024-30983045	-54.80	59.0909
pmi-miR89-npr	sit-miR89-npr	GUGCGGUUCUCCUCUGGCAUG	chromosome 16	25526801-25526821	-63.10	61.9048
pmi-miRf10183-npr	osa-miRf10183-npr	UCCCGGUUGAAAAACCGGGACUA	chromosome 16	26237137-26237159	-89.50	52.1739
pmi-miRf10354-npr	osa-miRf10354-npr	CACCAACCGGGACUAAAGAUC	chromosome 16	32944708-32944728	-45.40	52.381
pmi-miRf10409-npr	osa-miRf10409-npr	UCCCGGUUGGUAACACCAAUCGG	chromosome 16	29572312-29572334	-49.90	56.5217
pmi-miRf10658-npr	osa-miRf10658-npr	CUUUAGUCCCGGUUGGUAACACCAA	chromosome 16	29572306-29572330	-59.40	48
pmi-miRf10976-npr	osa-miRf10976-npr	UCCCGGUUGGUGUUACCAACUGG	chromosome 16	7666863-7666885	-70.30	56.5217
pmi-miRf11057-npr	osa-miRf11057-npr	CUGGUUGGUGUUACCAACCGGGA	chromosome 16	11449243-11449265	-31.00	56.5217
pmi-miRf11234-npr	osa-miRf11234-npr	GGUUGGUGUUACCAACUGGGA	chromosome 16	7666867-7666887	-76.10	52.381
pmi-miRf11478-npr	osa-miRf11478-npr	UCCUGGUUGGUGUUACCAACCG	chromosome 16	11449241-11449262	-78.00	54.5455
pmi-miRf11914-npr	osa-miRf11914-npr	CACCAACCGGGACUAAAGAUCC	chromosome 16	32944708-32944729	-45.40	54.5455
pmi-miRf11970-npr	osa-miRf11970-npr	UCCCGGUUGGUAACUCCAACC	chromosome 16	26910622-26910642	-18.00	57.1429
pmi-miRf12028-npr	osa-miRf12028-npr	CUUUAGUCCCGGUUGGUAACAC	chromosome 16	29572306-29572327	-61.30	50
pmi-miRf12097-npr	osa-miRf12097-npr	CCGGUUGGUGUUACCAACCAGGA	chromosome 16	7156935-7156957	-60.00	56.5217
pmi-miR072a_1_npr	tae-miR072a_1_npr	UAUAAAUUUGGUCAAACUUUA	chromosome 17	2640085-2640105	-69.80	19.0476
pmi-miR156	avm-miR156	CUGACAGAAGAGAGUGAGCAC	chromosome 17	4965788-4965808	-68.50	52.381
pmi-miR156a-5p	aly-miR156a-5p	UGACAGAAGAGAGUGAGCAC	chromosome 17	4965789-4965808	-31.60	50
pmi-miR161-npr	sit-miR161-npr	AGAAUCCUGAUGAUGCUGCAU	chromosome 17	7207161-7207181	-53.10	42.8571
pmi-miR169d	bdi-miR169d	UAGCCAAGAAUGACUUGCCUA	chromosome 17	6068441-6068461	-77.00	42.8571
pmi-miR395h	gma-miR395h	AUGAAGUGUUUGGGAGAACUC	chromosome 17	3627384-3627404	-35.60	42.8571
pmi-miR437b	ssp-miR437b	AAAGUUAGACAAGUUUGACAU	chromosome 17	32597047-32597067	-92.50	28.5714
pmi-miR5564b	sbi-miR5564b	GCAAUUCGUCGAACAGCUUGA	chromosome 17	1286966-1286986	-59.40	47.619
pmi-miR6173	hbr-miR6173	AGCCGUAAACGAUGGAUACU	chromosome 17	15868826-15868845	-84.40	45
pmi-miR77-1-npr	sit-miR77-1-npr	UAGCCAAGAAUGACUUGCCU	chromosome 17	6068441-6068460	-71.30	45
pmi-miRf10114-npr	osa-miRf10114-npr	GAUCUUUAGUCCCGGUUGGUGU	chromosome 17	23599178-23599199	-61.30	50
pmi-miRf10133-npr	osa-miRf10133-npr	GGUGUUACCAACCGGGACUA	chromosome 17	6008039-6008058	-64.30	55
pmi-miRf10342-npr	osa-miRf10342-npr	UUGGUGUUACCAACCAGGACUA	chromosome 17	25030299-25030320	-39.20	45.4545
pmi-miRf10370-npr	osa-miRf10370-npr	GAUUGGUAACACCAACCGGGACUAAA	chromosome 17	578171-578196	-37.30	46.1538
pmi-miRf10439-npr	osa-miRf10439-npr	CCGGUUGAUGUUACCAACCGGGA	chromosome 17	5466510-5466532	-49.60	56.5217
pmi-miRf10590-npr	osa-miRf10590-npr	CGGUUGAUGUUACCAACCGGGA	chromosome 17	5466511-5466532	-52.70	54.5455
pmi-miRf10633-npr	osa-miRf10633-npr	AUCUUUAGUCCCGGUUGGUGU	chromosome 17	23599179-23599199	-25.70	47.619
pmi-miRf10858-npr	osa-miRf10858-npr	UCCCGGUUGAUGUUACCAACCGG	chromosome 17	5466508-5466530	-71.10	56.5217
pmi-miRf11018-npr	osa-miRf11018-npr	UUAGUCCCGGUUGGUAUUACC	chromosome 17	22941791-22941811	-53.20	47.619
pmi-miRf11023-npr	osa-miRf11023-npr	GUUGGUGUCACCAACCGGGACUA	chromosome 17	24775986-24776008	-52.90	56.5217
pmi-miRf11175-npr	osa-miRf11175-npr	AUCUUUAGUCCCGGUUGGUGUUA	chromosome 17	23599179-23599201	-43.30	43.4783
pmi-miRf11226-npr	osa-miRf11226-npr	AUCUUUAGUCCCGGUUGGUGUU	chromosome 17	23599179-23599200	-35.20	45.4545
pmi-miRf11244-npr	osa-miRf11244-npr	UCCCGGUUGAUGUUACCAACCGGGA	chromosome 17	5466508-5466532	-88.00	56
pmi-miRf11272-npr	osa-miRf11272-npr	UUGGUGUUACCAACCAGGAC	chromosome 17	25030299-25030318	-74.70	50
pmi-miRf11375-npr	osa-miRf11375-npr	CCGGUUGAUGUUACCAACCGG	chromosome 17	5466510-5466530	-75.50	57.1429
pmi-miRf11468-npr	osa-miRf11468-npr	GGUUGGUGUUACCAAACGGGA	chromosome 17	27455433-27455453	-42.90	52.381
pmi-miRf11679-npr	osa-miRf11679-npr	AGAUCUUUAGUCCCGGUUGGU	chromosome 17	23599177-23599197	-42.60	47.619
pmi-miRf11752-npr	osa-miRf11752-npr	CCGGUUGGUAUUACCAACCGG	chromosome 17	22941797-22941817	-77.50	57.1429
pmi-miRf11771-npr	osa-miRf11771-npr	UCCCGGUUGAUGUUACCAACC	chromosome 17	5466508-5466528	-85.80	52.381
pmi-miRf11801-npr	osa-miRf11801-npr	GGUGUUACCAACCAGGACUA	chromosome 17	25030301-25030320	-96.90	50
pmi-miRf11893-npr	osa-miRf11893-npr	AUUCAAACAUCCGAUGUGAUAGGG	chromosome 17	26867177-26867200	-55.40	41.6667
pmi-miRf11975-npr	osa-miRf11975-npr	CCGGUUGGUGUCACCAACCGGGACUA	chromosome 17	24775983-24776008	-76.50	61.5385
pmi-miR160	aau-miR160	UGGCAUACAGGGAGCCAGGCA	chromosome 18	30820893-30820913	-77.90	61.9048
pmi-miR2275a-3p	zma-miR2275a-3p	UUUGUUUUCCUCCAAUAUCUCA	chromosome 18	29165215-29165236	-26.40	31.8182
pmi-miR2275d	osa-miR2275d	CUUGUUUUUCUCCAAUAUCUCA	chromosome 18	29476547-29476568	-22.30	31.8182
pmi-miRf10038-npr	osa-miRf10038-npr	CCGGUUGGUAUUACCAACCGGGA	chromosome 18	25030627-25030649	-27.00	56.5217
pmi-miRf10112-npr	osa-miRf10112-npr	CCCGGUUGGUAACACCAACCGGGAA	chromosome 18	11602227-11602251	-66.90	60
pmi-miRf10131-npr	osa-miRf10131-npr	UUAGUCCCGGUUGGUAACACCAACC	chromosome 18	11602222-11602246	-37.60	52
pmi-miRf10191-npr	osa-miRf10191-npr	GGUUGGUAACACCAACCGGGAA	chromosome 18	11602230-11602251	-63.10	54.5455
pmi-miRf10211-npr	osa-miRf10211-npr	CUGUUUGGCACAGCUCCAGCUC	chromosome 18	23653129-23653150	-57.60	59.0909
pmi-miRf10346-npr	osa-miRf10346-npr	AGUCCCGGUUGGUAACACCAACCGGGAA	chromosome 18	11602224-11602251	-28.50	57.1429
pmi-miRf10368-npr	osa-miRf10368-npr	UUAGUCCCGGUUGGUAACACCAAC	chromosome 18	11602222-11602245	-41.00	50
pmi-miRf10487-npr	osa-miRf10487-npr	UUUAGUCCCGGUUGGUAACACCAACCGG	chromosome 18	11602221-11602248	-32.00	53.5714
pmi-miRf10646-npr	osa-miRf10646-npr	CUGGUUGGUGUUACCAACCG	chromosome 18	28365145-28365164	-78.80	55
pmi-miRf10862-npr	osa-miRf10862-npr	UCCCGGUUUGUAACACCAACCGG	chromosome 18	27736852-27736874	-48.90	56.5217
pmi-miRf10991-npr	osa-miRf10991-npr	AGUCUCGGUUGGUAACACCAACCGG	chromosome 18	23756934-23756958	-38.40	56
pmi-miRf11220-npr	osa-miRf11220-npr	CCGGUUGGUAACACCAACCGGGAA	chromosome 18	11602228-11602251	-78.40	58.3333
pmi-miRf11546-npr	osa-miRf11546-npr	UAGUCCCGGUUUGUAACACCAACCGG	chromosome 18	27736849-27736874	-70.70	53.8462
pmi-miRf11716-npr	osa-miRf11716-npr	UAGUCCCGGUUGGUAACACCAACCGG	chromosome 18	11602223-11602248	-74.70	57.6923
pmi-miR1117	tae-miR1117	UAGUACCGGUUCGUGGCACGAACC	chromosome 2	24194539-24194562	-70.80	58.3333
pmi-miR126-npr	sit-miR126-npr	CCGGUGUCAUUUCCCCUGAAC	chromosome 2	4858502-4858522	-60.90	57.1429
pmi-miR1432	sbi-miR1432	CUCAGGAGAGAUGACACCGAC	chromosome 2	4858431-4858451	-32.60	57.1429
pmi-miR164a-3p	zma-miR164a-3p	CACGUGUUCUCCUUCUCCAUC	chromosome 2	1024444-1024464	-45.40	52.381
pmi-miR165-npr	sit-miR165-npr	AAUUUUGGGACAGAGGUAGUA	chromosome 2	51087707-51087727	-51.70	38.0952
pmi-miR169g	bna-miR169g	UAGCCAAGGAUGACUUGCCUGC	chromosome 2	16760846-16760867	-75.20	54.5455
pmi-miR169h-5p	aly-miR169h-5p	UAGCCAAGGAUGACUUGCCUG	chromosome 2	16760846-16760866	-48.20	52.381
pmi-miR172	aau-miR172	UGAGAAUCUUGAUGAUGCUGCAU	chromosome 2	42413651-42413673	-26.50	39.1304
pmi-miR172a-3p	aly-miR172a-3p	AGAAUCUUGAUGAUGCUGCAU	chromosome 2	42413653-42413673	-32.20	38.0952
pmi-miR172d	egu-miR172d	UGAAUCUUGAUGAUGCUGCAC	chromosome 2	49374216-49374236	-63.60	42.8571
pmi-miR398	sbi-miR398	UGUGUUCUCAGGUCGCCCCCG	chromosome 2	47970698-47970718	-57.10	66.6667
pmi-miR87-1-npr	sit-miR87-1-npr	GUUGCAGAACUGUUGAAGCAU	chromosome 2	59411088-59411108	-28.90	42.8571
pmi-miRf10099-npr	osa-miRf10099-npr	UAGUACUCCCUCCGUCCCAAAAU	chromosome 2	49795846-49795868	-74.70	47.8261
pmi-miRf11479-npr	osa-miRf11479-npr	UCCCGGUUGGUAACACCAACAGG	chromosome 2	56527812-56527834	-62.10	56.5217
pmi-miRf11605-npr	osa-miRf11605-npr	CUACUCUCUCCGUCCCAAAA	chromosome 2	45974545-45974564	-66.60	50
pmi-miRf11954-npr	osa-miRf11954-npr	UUUAGUACUCCCUCCGUCCCAA	chromosome 2	5843768-5843789	-34.50	50
pmi-miR072b_npr	tae-miR072b_npr	AAGUUUGACCAUAUUUAUAUA	chromosome 3	52551566-52551586	-15.10	19.0476
pmi-miR132a_npr	tae-miR132a_npr	UAUAAACUUGGUCAAAGUUUG	chromosome 3	10390271-10390291	-73.00	28.5714
pmi-miR1436	hvu-miR1436	ACAUUAUGGGACGGAGGGAGU	chromosome 3	10536806-10536826	-54.40	52.381
pmi-miR164d	cpa-miR164d	UGGAGAAGGGGAGCACGUGCA	chromosome 3	22178165-22178185	-67.90	61.9048
pmi-miR2005a_2_npr	tae-miR2005a_2_npr	UGAGAAGGCAGAUCAUAAUAGC	chromosome 3	57196713-57196734	-68.60	40.9091
pmi-miR2009b_npr	tae-miR2009b_npr	UCAGAUGAGAAGGCAGAUCAUA	chromosome 3	57196708-57196729	-72.60	40.9091
pmi-miR2028a_1_npr	tae-miR2028a_1_npr	UAGCUGUGCUUUCAGCAAGAA	chromosome 3	12986757-12986777	-40.50	42.8571
pmi-miR2067_npr	tae-miR2067_npr	CACUUAUUUUGAGACGGAGGG	chromosome 3	32068211-32068231	-38.40	47.619
pmi-miR5568b-3p	sbi-miR5568b-3p	ACUAUGUAUCUAGAAAAGCUA	chromosome 3	54885398-54885418	-89.60	28.5714
pmi-miR9773	tae-miR9773	UUUGUUUUUAUGUUAUUUUGUGAA	chromosome 3	20882547-20882570	-69.20	16.6667
pmi-miRf10132-npr	osa-miRf10132-npr	GCGAGCUUCUCGAAGAUGUCGUUGA	chromosome 3	16348227-16348251	-104.50	52
pmi-miRf10556-npr	osa-miRf10556-npr	CGGCUCGUUAUCUAAACGAGC	chromosome 3	21189905-21189925	-49.60	52.381
pmi-miRf10927-npr	osa-miRf10927-npr	UCUUUAGUCCCGGUUGGUGGG	chromosome 3	13295842-13295862	-32.20	57.1429
pmi-miRf11271-npr	osa-miRf11271-npr	GCCACCAACCGGGACUAAAGAUCA	chromosome 3	21605992-21606015	-58.90	54.1667
pmi-miRf11486-npr	osa-miRf11486-npr	GGCUCGUUAUCCUAACGAGCU	chromosome 3	5418645-5418665	-66.00	52.381
pmi-miRf11563-npr	osa-miRf11563-npr	GGGGUUACCAACCGGGACUAAA	chromosome 3	22153077-22153098	-50.40	54.5455
pmi-miR077c_1_npr	tae-miR077c_1_npr	AUUAUGGGACAGAGGGAGUAU	chromosome 4	53295510-53295530	-41.40	42.8571
pmi-miR159e-3p	zma-miR159e-3p	AUUGGUUUGAAGGGAGCUCCA	chromosome 4	10512560-10512580	-70.30	47.619
pmi-miR166i-5p	zma-miR166i-5p	GGAAUGUCGUCUGGCGCGAGA	chromosome 4	16159518-16159538	-27.10	61.9048
pmi-miR167c-3p	osa-miR167c-3p	GGUCAUGCUGCGGCAGCCUCACU	chromosome 4	2869714-2869736	-46.60	65.2174
pmi-miR390a-3p	bdi-miR390a-3p	CGCUAUCUAUCCUGAGCUCCA	chromosome 4	1885939-1885959	-63.90	52.381
pmi-miR390a-5p	aly-miR390a-5p	AAGCUCAGGAGGGAUAGCGCC	chromosome 4	1885807-1885827	-89.10	61.9048
pmi-miR64-npr	sit-miR64-npr	UCCACAGGCUUUCUUGAACGA	chromosome 4	7869492-7869512	-78.30	47.619
pmi-miRf11927-npr	osa-miRf11927-npr	UCCCAGUUGGUAACACCAACCGG	chromosome 4	40141789-40141811	-91.00	56.5217
pmi-miR137-1-npr	sit-miR137-1-npr	AUUAAUUGAACUAAAGAGGGU	chromosome 5	49093598-49093618	-75.50	28.5714
pmi-miR148-npr	sit-miR148-npr	AGUGGAUGGCGCGGGAGCUAA	chromosome 5	39193621-39193641	-60.40	61.9048
pmi-miR149-npr	sit-miR149-npr	AGUGAAUGAAGCGGGAGGUAA	chromosome 5	1200156-1200176	-42.10	47.619
pmi-miR169a-3p	zma-miR169a-3p	GGCAAGUUGUUCUUGGCUACA	chromosome 5	8827399-8827419	-52.20	47.619
pmi-miR169a-5p	aly-miR169a-5p	CAGCCAAGGAUGACUUGCCGA	chromosome 5	8827307-8827327	-77.70	57.1429
pmi-miR172j	lus-miR172j	GCAGCAUCAUCAAGAUUCCCA	chromosome 5	53776592-53776612	-65.20	47.619
pmi-miR319b-3p	bdi-miR319b-3p	UUGGACUGAAGGGUGCUCCCU	chromosome 5	1200203-1200223	-68.10	57.1429
pmi-miR319b-5p	bdi-miR319b-5p	AGAGCUCUCUUCAGUCCACUC	chromosome 5	39193514-39193534	-50.10	52.381
pmi-miR31-npr	sit-miR31-npr	UUAGGCUCGGGGACUAUGGUG	chromosome 5	8827286-8827306	-53.50	57.1429
pmi-miR393	csi-miR393	AUCCAAAGGGAUCGCAUUGAUC	chromosome 5	5132073-5132094	-27.70	45.4545
pmi-miR393a	ppe-miR393a	CAUCCAAAGGGAUCGCAUUGA	chromosome 5	5132072-5132092	-45.40	47.619
pmi-miR393a-5p	aly-miR393a-5p	UCCAAAGGGAUCGCAUUGAUCC	chromosome 5	5132074-5132095	-76.60	50
pmi-miR394a.1	vun-miR394a.1	UUUGGCAUUCUGUCCACCUCC	chromosome 5	51879385-51879405	-43.60	52.381
pmi-miR397a-5p	zma-miR397a-5p	UCAUUGAGCGCAGCGUUGAUG	chromosome 5	47797099-47797119	-71.00	52.381
pmi-miR408	cca-miR408	UGCACUGCCUCUUCCCUGGCU	chromosome 5	13425549-13425569	-21.90	61.9048
pmi-miR408-3p	bdi-miR408-3p	CUGCACUGCCUCUUCCCUGGC	chromosome 5	13425548-13425568	-57.40	66.6667
pmi-miR408-5p	osa-miR408-5p	CAGGGAUGAGGCAGAGCAUGG	chromosome 5	13425380-13425400	-70.10	61.9048
pmi-miRf10144-npr	osa-miRf10144-npr	GGCGAGCUUCUCGAAGAUGUCGU	chromosome 5	4626859-4626881	-50.90	56.5217
pmi-miRf10302-npr	osa-miRf10302-npr	GAAUACUCCCUCCGUCCCAAAA	chromosome 5	42089946-42089967	-56.20	50
pmi-miRf10568-npr	osa-miRf10568-npr	ACUUACUCCCUCCGUCCCAAAAUAAAU	chromosome 5	51068086-51068112	-71.50	40.7407
pmi-miRf10611-npr	osa-miRf10611-npr	UACCGGUUGGUAACACCAACCGG	chromosome 5	33230186-33230208	-25.10	56.5217
pmi-miRf10730-npr	osa-miRf10730-npr	GGUUGGUAAUACCAACCGGGA	chromosome 5	2290486-2290506	-37.00	52.381
pmi-miRf10997-npr	osa-miRf10997-npr	GUCCCGGUUGGUAACACCAA	chromosome 5	2043735-2043754	-82.00	55
pmi-miRf11019-npr	osa-miRf11019-npr	AGUACUCCCUCCGUCCCAAAAAA	chromosome 5	13479240-13479262	-72.30	47.8261
pmi-miRf12055-npr	osa-miRf12055-npr	CCGGUUGGUAACACCAACCGGU	chromosome 5	33230188-33230209	-75.20	59.0909
pmi-miR1171	cre-miR1171	UGGAGUGGAGUGGAGUGGAGUGG	chromosome 6	24230031-24230053	-36.40	60.8696
pmi-miR156c	ahy-miR156c	UUGACAGAAGAGAGAGAGCAC	chromosome 6	50700859-50700879	-73.50	47.619
pmi-miR156i-3p	zma-miR156i-3p	GCUCACUGCUCUAUCUGUCAUC	chromosome 6	11135674-11135695	-53.90	50
pmi-miR160a-3p	zma-miR160a-3p	GCGUGCAAGGGGCCAAGCAUG	chromosome 6	49751734-49751754	-43.20	66.6667
pmi-miR164c-5p	bdi-miR164c-5p	UGGAGAAGCAGGGCACGUGCU	chromosome 6	2451952-2451972	-40.70	61.9048
pmi-miR166e-5p	mtr-miR166e-5p	GGAAUGUUGGCUGGCUCGAGG	chromosome 6	3135282-3135302	-64.00	61.9048
pmi-miR166h-3p	bdi-miR166h-3p	UCGGACCAGGCUUCAAUCCCU	chromosome 6	3135596-3135616	-76.60	57.1429
pmi-miR166k-5p	zma-miR166k-5p	GGAUUGUUGUCUGGCUCGGGG	chromosome 6	3135509-3135529	-53.40	61.9048
pmi-miR168-3p	hvu-miR168-3p	GAUCCCGCCUUGCACCAAGUGAAU	chromosome 6	51188524-51188547	-61.20	54.1667
pmi-miR168-5p	bdi-miR168-5p	UCGCUUGGUGCAGAUCGGGAC	chromosome 6	51188480-51188500	-78.20	61.9048
pmi-miR169e	gma-miR169e	AGCCAAGGAUGACUUGCCGG	chromosome 6	4618843-4618862	-73.00	60
pmi-miR169f-3p	zma-miR169f-3p	GGCAUGUCUUCCUUGGCUACU	chromosome 6	16975484-16975504	-54.80	52.381
pmi-miR172b-5p	aly-miR172b-5p	GCAGCACCAUCAAGAUUCACA	chromosome 6	812826-812846	-59.60	47.619
pmi-miR396b	vvi-miR396b	UUCCACAGCUUUCUUGAACU	chromosome 6	1565877-1565896	-46.80	40
pmi-miR397a-5p	aly-miR397a-5p	UCAUUGAGUGCAGCGUUGAUG	chromosome 6	49935050-49935070	-74.20	47.619
pmi-miR43-npr	sit-miR43-npr	UGCUGGAGAAGCAGGGCACGU	chromosome 6	2451949-2451969	-50.70	61.9048
pmi-miR827-3p	bdi-miR827-3p	UUAGAUGACCAUCAGCAAACA	chromosome 6	11363157-11363177	-64.30	38.0952
pmi-miR167d-5p	aly-miR167d-5p	UGAAGCUGCCAGCAUGAUCUGG	chromosome 7	47447254-47447275	-80.20	54.5455
pmi-miR171n-5p	zma-miR171n-5p	UAUUGGUGAGGUUCAAUCCGA	chromosome 7	45633091-45633111	-50.00	42.8571
pmi-miRf10003-npr	osa-miRf10003-npr	GAUCUUUAGUCCCGGUUGGUAA	chromosome 7	35782403-35782424	-51.90	45.4545
pmi-miRf10048-npr	osa-miRf10048-npr	CGAUCUUUAGUCCCGGUUGG	chromosome 7	43107880-43107899	-40.20	55
pmi-miRf10263-npr	osa-miRf10263-npr	GAUCUUUAGUCCCGGUUGGUA	chromosome 7	35782403-35782423	-48.40	47.619
pmi-miRf10691-npr	osa-miRf10691-npr	AACUUUAGUCCCGGUUGGUAA	chromosome 7	38822121-38822141	-89.70	42.8571
pmi-miRf10790-npr	osa-miRf10790-npr	GAUCUUUAGUCCCGGUUGGUAACAC	chromosome 7	35782403-35782427	-63.00	48
pmi-miRf10799-npr	osa-miRf10799-npr	GGUUGGUAACACCAACCGAGA	chromosome 7	2153455-2153475	-45.80	52.381
pmi-miRf10917-npr	osa-miRf10917-npr	GGAUCUUUAGUCCCGGUUGGUA	chromosome 7	35782402-35782423	-55.10	50
pmi-miRf11256-npr	osa-miRf11256-npr	GAUCUUUAGUCCCGGUUGGUAAC	chromosome 7	35782403-35782425	-57.40	47.8261
pmi-miRf11368-npr	osa-miRf11368-npr	CCGGUUGGUAACACAAACCGG	chromosome 7	35782414-35782434	-45.40	57.1429
pmi-miRf11489-npr	osa-miRf11489-npr	CCCGGUUGGUAACACAAACCGG	chromosome 7	35782413-35782434	-45.40	59.0909
pmi-miRf11524-npr	osa-miRf11524-npr	GGGAUCUUUAGUCCCGGUUGGUA	chromosome 7	35782401-35782423	-50.00	52.1739
pmi-miRf11612-npr	osa-miRf11612-npr	UACUCCCUCCGUCCCUAAAUAUA	chromosome 7	3601901-3601923	-81.30	43.4783
pmi-miRf11680-npr	osa-miRf11680-npr	AUUCGUCUCGCGGUUUACAGGCG	chromosome 7	6889775-6889797	-47.60	56.5217
pmi-miR104-npr	sit-miR104-npr	GCUCACUUCUCUCUCUGUCGGC	chromosome 8	45735330-45735351	-53.80	59.0909
pmi-miR1439	osa-miR1439	UUUUGGAACGGAGUGAGUAUU	chromosome 8	8173954-8173974	-50.70	38.0952
pmi-miR155-npr	sit-miR155-npr	AGCUGCCGGUUCAUGGAUACC	chromosome 8	47295555-47295575	-51.60	57.1429
pmi-miR159	pde-miR159	UUUGGUUUGAAGGGAGCUCUA	chromosome 8	42990734-42990754	-25.10	42.8571
pmi-miR159b-3p.1	bdi-miR159b-3p.1	UUUGGAUUGAAGGGAGCUCUG	chromosome 8	42976568-42976588	-59.40	47.619
pmi-miR159b-5p.1	bdi-miR159b-5p.1	GAGCUCCUAUCAUUCCAAUGA	chromosome 8	42983174-42983194	-49.80	42.8571
pmi-miR159c-5p	zma-miR159c-5p	GAGCUCCCUUCGAUCCAAUCC	chromosome 8	47295512-47295532	-40.50	57.1429
pmi-miR172b	aqc-miR172b	GGAAUCUUGAUGAUGCUGCAU	chromosome 8	234192-234212	-37.00	42.8571
pmi-miR5532	osa-miR5532	AUGGAAUAUAUGACAAAGGUGG	chromosome 8	8768128-8768149	-33.10	36.3636
pmi-miR6224a-3p	sbi-miR6224a-3p	CUUAUAUACUAGGACGGAGGG	chromosome 8	7770290-7770310	-71.30	47.619
pmi-miRf11230-npr	osa-miRf11230-npr	CCGGUUGGUAACACGAACCGG	chromosome 8	17475599-17475619	-60.00	61.9048
pmi-miRf11410-npr	osa-miRf11410-npr	UCCCGGUUGGUGCUACCAACC	chromosome 8	47734028-47734048	-81.60	61.9048
pmi-miR081a_npr	tae-miR081a_npr	CGGGCUUGAUGUCGUAGUGCACG	chromosome 9	31987544-31987566	-24.00	60.8696
pmi-miR2275b-3p	zma-miR2275b-3p	UUCAGUUUCCUCUAAUAUCUCA	chromosome 9	40583286-40583307	-53.00	31.8182
pmi-miRf10742-npr	osa-miRf10742-npr	AAUGACUACUCCCUCCGUCCCAAA	chromosome 9	34325032-34325055	-58.60	50
pmi-miRf10764-npr	osa-miRf10764-npr	UCCCGGUUGGUAACACCAACCGA	chromosome 9	34149343-34149365	-87.70	56.5217

## Sheet: Sheet5
Supplementary Table 5: Collection of the miRNAs detected by computational identification in Sorghum
MiRNA ID	precursor known family	mirna seq	chr number	chr position	mfe	GC percentage
sbi-miRf10847-npr	osa-miRf10847-npr	GUUGGUGAGACCAACCGGGA	NW_018396572.1	12005-12024	-67.7	60
sbi-miRf10960-npr	osa-miRf10960-npr	GGUGUUACCAACCGGGAUUA	NW_018396590.1	8997-9016	-73.5	50
sbi-miRf10646-npr	osa-miRf10646-npr	CUGGUUGGUGUUACCAACCG	chromosome 10	19532868-19532887	-80.1	55
sbi-miR160f	bdi-miR160f	UGCCUGGCUCCCUGUAUGCC	chromosome 10	57093822-57093841	-49.4	65
sbi-miRf11522-npr	osa-miRf11522-npr	CUUUAGUCCCGGUUGGUGAU	chromosome 5	11286537-11286556	-78.3	50
sbi-miRf10455-npr	osa-miRf10455-npr	UGUUUGGUUGGAGGGACUAA	chromosome 5	12399956-12399975	-49	45
sbi-miR77-1-npr	sit-miR77-1-npr	UAGCCAAGAAUGACUUGCCU	chromosome 5	16922877-16922896	-64.7	45
sbi-miR169o-3p	zma-miR169o-3p	GGCAGGUCUUCUUGGCUAGC	chromosome 5	16922989-16923008	-76.1	60
sbi-miRf11307-npr	osa-miRf11307-npr	GAUCUUUAGUCCCGGUUGGU	chromosome 5	20921842-20921861	-77.8	50
sbi-miRf11101-npr	osa-miRf11101-npr	AUCUUUAGUCCCGGUUGGUG	chromosome 5	20921843-20921862	-87.4	50
sbi-miRf10963-npr	osa-miRf10963-npr	UUACCAACCGGGACUAAAGU	chromosome 5	26949407-26949426	-38.7	45
sbi-miRf10997-npr	osa-miRf10997-npr	GUCCCGGUUGGUAACACCAA	chromosome 5	2975367-2975386	-69.7	55
sbi-miRf11398-npr	osa-miRf11398-npr	CCGGUUGGUAACACCAACCG	chromosome 5	33685847-33685866	-87.4	60
sbi-miRf11272-npr	osa-miRf11272-npr	UUGGUGUUACCAACCAGGAC	chromosome 5	40543827-40543846	-37.9	50
sbi-miRf11801-npr	osa-miRf11801-npr	GGUGUUACCAACCAGGACUA	chromosome 5	40543829-40543848	-74.6	50
sbi-miRf10110-npr	osa-miRf10110-npr	AACUUUAGUCCCGGUUGGUA	chromosome 5	41392378-41392397	-111.3	45
sbi-miRf10376-npr	osa-miRf10376-npr	AUCUUUAGUCCCGGUUGGUA	chromosome 5	52406302-52406321	-98.3	45
sbimiR156a	ahy-miR156a	UGACAGAAGAGAGAGAGCAC	chromosome 5	52600127-52600146	-49.5	50
sbi-miRf11800-npr	osa-miRf11800-npr	GGUGUUACCAAUCGGGACUA	chromosome 5	53639703-53639722	-71.7	50
sbi-miRf11947-npr	osa-miRf11947-npr	GUUGGUGUUACCAACCGGGA	chromosome 5	5542709-5542728	-66.2	55
sbi-miRf10133-npr	osa-miRf10133-npr	GGUGUUACCAACCGGGACUA	chromosome 5	5542712-5542731	-74.4	55
sbi-miRf11169-npr	osa-miRf11169-npr	ACCAACCGGGACUAAAGAUC	chromosome 5	56411593-56411612	-106	50
sbi-miRf10403-npr	osa-miRf10403-npr	UAGUCCCGGUUGGUAACACC	chromosome 5	61038918-61038937	-55.2	55
sbi-miRf10157-npr	osa-miRf10157-npr	UAGUCCCGGUUUGUAACACC	chromosome 5	62067600-62067619	-53.8	50
sbi-miRf11212-npr	osa-miRf11212-npr	AUACUCCCUCCGUCCCUAAA	chromosome 5	64415129-64415148	-103.5	50
sbi-miRf10488-npr	osa-miRf10488-npr	CCGGUUGGUGUUACCAACCG	chromosome 5	67828890-67828909	-83.6	60
sbi-miRf10552-npr	osa-miRf10552-npr	UUUAGUCCCGGUUGGUGAGA	chromosome 5	7162542-7162561	-37	50
sbi-miRf11166-npr	osa-miRf11166-npr	UUAGUCCCGGUUGGUGUUAC	chromosome 5	7169003-7169022	-38.5	50
sbi-miRf10294-npr	osa-miRf10294-npr	UUACCAACCGGGACUAAAGA	chromosome 5	8259122-8259141	-42.1	45
sbi-miRf10534-npr	osa-miRf10534-npr	UCUUUAGUCCCGGUUGGUGC	chromosome 5	8474208-8474227	-52.6	55
sbi-miRf11640-npr	osa-miRf11640-npr	GGUAUUACCAACCGGGACUA	chromosome 5	9483179-9483198	-74.8	50
sbi-miR169d-5p	sbi-miR169d-5p	UAGCCAAGGAUGACUUGCCU	chromosome 7	62255447-62255466	-61.2	50
sbi-miR167d	bna-miR167d	UGAAGCUGCCAGCAUGAUCU	chromosome 8	59225522-59225541	-49.9	50
sbi-miRf10608-npr	osa-miRf10608-npr	GUUGGUGUUAUCAACCGGGA	chromosome 9	39802393-39802412	-66	50

## Sheet: Sheet6
Supplementary Table 6: miRNAs Families in different millets with highest count of a single family
Foxtail family	count		Proso millet family	count		Sorghum millet family	count		Pearl millet family	count		Finger family	count
miR156	9		miR396	12		miR169	2		miR167	9		miR845	7
miR167	8		miR167	12		miR11166	1		miR169	6		miR9739	1
miR169	5		miR156	12		miR156	1		miR171	5		miR11572	1
miR396	5		miR166	11		miR167	1		miR156	5		miR8770	1
miR2118	5		miR169	11		miR10997	1		miR166	4		miR91	1
miR160	4		miR171	9		miR11800	1		miR399	3		miR2108	1
miR166	4		miR172	8		miR10608	1		miR159	3		miR7505	1
miR171	4		miR2118	8		miR11947	1		miR172	3		miR10826	1
miR172	4		miR399	7		miR10960	1		miR395	3		miR10290	1
miR393	4		miR393	7		miR10646	1		miR2275	3		miR7748	1
miR164	3		miR160	7		miR11169	1		miR160	3		miR1520	1
miR395	3		miR159	5		miR11398	1		miR5568	3		miR1873	1
miR399	3		miR164	4		miR11212	1		miR164	2		miR10095	1
miR5568	3		miR395	4		miR11272	1		miR6218	2			19
miR72	2		miR5568	4		miR11640	1		miR396	2
miR162	2		miR77	4		miR10455	1		miR444	2
miR168	2		miR2275	3		miR11307	1		miR528	2
miR319	2		miR437	3		miR11101	1		miR5139	2
miR529	2		miR444	3		miR10133	1		miR10099	1
miR6232	2		miR408	3		miR10157	1			63
miR7757	2		miR319	3		miR10534	1
miR10509	2		miR41	2		miR10488	1
miR4	1		miR162	2		miR10376	1
			miR6224	2		miR10110	1
			miR529	2		miR10403	1
			miR72	2		miR11801	1
			miR397	2		miR10963	1
			miR390	2		miR10294	1
			miR168	2		miR160	1
			miR104	2		miR11522	1
			miR81	1		miR10552	1
						miR10847	1
						miR77	1

## Sheet: Sheet7
Supplementary Table 7: Number of predicted targets and their inhibition type with different filtering parameters for miRNAs in Foxtail millet
miRNA_Acc.	Expectation	Inhibition	Target_Desc.
sit-miR03-npr	2	Cleavage	Setaria italica exosome complex component RRP4 homolog (LOC101760071), mRNA
sit-miR03-npr	2.5	Cleavage	Setaria italica beta-galactosidase (LOC101783800), transcript variant X4, mRNA
sit-miR03-npr	2.5	Cleavage	Setaria italica beta-galactosidase (LOC101783800), transcript variant X1, mRNA
sit-miR03-npr	2.5	Cleavage	Setaria italica beta-galactosidase (LOC101783800), transcript variant X3, mRNA
sit-miR03-npr	2.5	Cleavage	Setaria italica beta-galactosidase (LOC101783800), transcript variant X2, mRNA
sit-miR03-npr	3	Cleavage	Setaria italica uncharacterized LOC101777467 (LOC101777467), mRNA
sit-miR03-npr	3	Cleavage	Setaria italica acid phosphatase 1 (LOC101786680), transcript variant X2, mRNA
sit-miR03-npr	3	Cleavage	Setaria italica acid phosphatase 1 (LOC101786680), transcript variant X1, mRNA
sit-miR03-npr	3	Cleavage	Setaria italica uncharacterized LOC101780489 (LOC101780489), mRNA
sit-miR03-npr	3	Translation	Setaria italica pentatricopeptide repeat-containing protein At5g65560 (LOC101765189), transcript variant X1, mRNA
sit-miR03-npr	3	Translation	Setaria italica TBCC domain-containing protein 1 (LOC101783661), mRNA
sit-miR03-npr	3	Cleavage	Setaria italica uncharacterized LOC101783934 (LOC101783934), mRNA
sit-miR03-npr	3	Translation	Setaria italica uncharacterized LOC101775591 (LOC101775591), mRNA
sit-miR03-npr	3	Cleavage	Setaria italica ubiquitin-conjugating enzyme E2-17 kDa (LOC101781975), mRNA
sit-miR03-npr	3.5	Cleavage	Setaria italica OTU domain-containing protein At3g57810 (LOC101758723), transcript variant X3, mRNA
sit-miR03-npr	3.5	Cleavage	Setaria italica OTU domain-containing protein At3g57810 (LOC101758723), transcript variant X2, mRNA
sit-miR03-npr	3.5	Cleavage	Setaria italica OTU domain-containing protein At3g57810 (LOC101758723), transcript variant X1, mRNA
sit-miR03-npr	3.5	Cleavage	Setaria italica uncharacterized LOC101762393 (LOC101762393), mRNA
sit-miR03-npr	3.5	Cleavage	Setaria italica glutathione S-transferase Z1 (LOC101786228), mRNA
sit-miR03-npr	3.5	Cleavage	Setaria italica protein ALP1-like (LOC101760578), mRNA
sit-miR03-npr	3.5	Cleavage	Setaria italica protein ALP1-like (LOC101786073), mRNA
sit-miR03-npr	3.5	Cleavage	Setaria italica protein ALP1-like (LOC101784314), transcript variant X1, mRNA
sit-miR03-npr	3.5	Cleavage	Setaria italica protein ALP1-like (LOC101781991), transcript variant X1, mRNA
sit-miR03-npr	3.5	Cleavage	Setaria italica protein ALP1-like (LOC101786907), transcript variant X1, mRNA
sit-miR03-npr	3.5	Cleavage	Setaria italica protein ALP1-like (LOC101754724), transcript variant X1, mRNA
sit-miR03-npr	3.5	Cleavage	Setaria italica protein ALP1-like (LOC101784314), transcript variant X2, mRNA
sit-miR03-npr	3.5	Cleavage	Setaria italica protein ALP1-like (LOC101786794), transcript variant X1, mRNA
sit-miR03-npr	3.5	Cleavage	Setaria italica U3 small nucleolar RNA-associated protein 25 (LOC101772818), transcript variant X1, mRNA
sit-miR03-npr	3.5	Cleavage	Setaria italica F-box/LRR-repeat protein 12 (LOC101757256), mRNA
sit-miR03-npr	3.5	Cleavage	Setaria italica transcription termination factor MTERF5, chloroplastic (LOC101784927), mRNA
sit-miR03-npr	3.5	Translation	Setaria italica probable apyrase 1 (LOC101775667), mRNA
sit-miR03-npr	3.5	Cleavage	Setaria italica solute carrier family 35 member F1 (LOC101785833), mRNA
sit-miR03-npr	3.5	Cleavage	Setaria italica indole-3-acetaldehyde oxidase (LOC101764191), mRNA
sit-miR03-npr	3.5	Cleavage	Setaria italica uncharacterized LOC101767559 (LOC101767559), mRNA
sit-miR03-npr	3.5	Cleavage	Setaria italica indole-3-acetaldehyde oxidase (LOC101754702), mRNA
sit-miR03-npr	3.5	Cleavage	Setaria italica uncharacterized LOC101760663 (LOC101760663), mRNA
sit-miR03-npr	3.5	Translation	Setaria italica protein TIFY 10a (LOC101781339), mRNA
sit-miR03-npr	3.5	Translation	Setaria italica laccase-15-like (LOC111258148), mRNA
sit-miR03-npr	3.5	Translation	Setaria italica rust resistance kinase Lr10 (LOC101775978), mRNA
sit-miR03-npr	4	Cleavage	Setaria italica uncharacterized LOC101769092 (LOC101769092), transcript variant X2, mRNA
sit-miR03-npr	4	Cleavage	Setaria italica uncharacterized LOC101769092 (LOC101769092), transcript variant X1, mRNA
sit-miR03-npr	4	Cleavage	Setaria italica 4'-phosphopantetheinyl transferase HetI (LOC101767098), transcript variant X2, mRNA
sit-miR03-npr	4	Cleavage	Setaria italica 4'-phosphopantetheinyl transferase HetI (LOC101767098), transcript variant X1, mRNA
sit-miR03-npr	4	Cleavage	Setaria italica protein Rf1, mitochondrial (LOC101763268), mRNA
sit-miR03-npr	4	Translation	Setaria italica uncharacterized LOC101764552 (LOC101764552), mRNA
sit-miR03-npr	4	Cleavage	Setaria italica bromodomain and WD repeat-containing protein 3 (LOC101756349), mRNA
sit-miR03-npr	4	Translation	Setaria italica probable cation transporter HKT6 (LOC101780562), mRNA
sit-miR03-npr	4	Cleavage	Setaria italica uncharacterized LOC101774300 (LOC101774300), mRNA
sit-miR03-npr	4	Cleavage	Setaria italica uncharacterized LOC101779192 (LOC101779192), mRNA
sit-miR03-npr	4	Translation	Setaria italica WAT1-related protein At5g64700-like (LOC101783238), mRNA
sit-miR03-npr	4	Cleavage	Setaria italica uncharacterized LOC101768060 (LOC101768060), mRNA
sit-miR03-npr	4	Cleavage	Setaria italica ent-kaurene oxidase 2 (LOC101770285), mRNA
sit-miR03-npr	4	Cleavage	Setaria italica uncharacterized LOC105914421 (LOC105914421), mRNA
sit-miR03-npr	4	Cleavage	Setaria italica probable L-ascorbate peroxidase 7, chloroplastic (LOC101769679), mRNA
sit-miR03-npr	4	Cleavage	Setaria italica uncharacterized LOC101785537 (LOC101785537), mRNA
sit-miR03-npr	4	Cleavage	Setaria italica exocyst complex component EXO70A1 (LOC101777435), mRNA
sit-miR03-npr	4	Cleavage	Setaria italica beta-hexosaminidase 2 (LOC101762979), mRNA
sit-miR03-npr	4	Cleavage	Setaria italica laccase-23-like (LOC101764270), transcript variant X2, mRNA
sit-miR03-npr	4.5	Cleavage	Setaria italica glycine-rich RNA-binding protein 3, mitochondrial (LOC101770183), mRNA
sit-miR03-npr	4.5	Translation	Setaria italica protein NETWORKED 1A (LOC101758370), mRNA
sit-miR03-npr	4.5	Cleavage	Setaria italica pathogenesis-related protein PR-4 (LOC101774684), mRNA
sit-miR03-npr	4.5	Translation	Setaria italica uncharacterized LOC111257138 (LOC111257138), mRNA
sit-miR03-npr	4.5	Translation	Setaria italica cold shock protein 2-like (LOC111258144), mRNA
sit-miR03-npr	4.5	Cleavage	Setaria italica random slug protein 5 (LOC101765936), mRNA
sit-miR03-npr	4.5	Cleavage	Setaria italica uncharacterized LOC111258323 (LOC111258323), mRNA
sit-miR03-npr	4.5	Cleavage	Setaria italica WUSCHEL-related homeobox 11 (LOC101785734), mRNA
sit-miR03-npr	5	Cleavage	Setaria italica putative disease resistance protein RGA3 (LOC101786395), transcript variant X1, mRNA
sit-miR03-npr	5	Cleavage	Setaria italica RNA cytidine acetyltransferase 1 (LOC101761452), mRNA
sit-miR03-npr	5	Cleavage	Setaria italica stromal processing peptidase, chloroplastic (LOC101753513), mRNA
sit-miR03-npr	5	Cleavage	Setaria italica probable LRR receptor-like serine/threonine-protein kinase At1g06840 (LOC101766747), transcript variant X1, mRNA
sit-miR03-npr	5	Cleavage	Setaria italica receptor-like serine/threonine-protein kinase SD1-8 (LOC101778641), mRNA
sit-miR03-npr	5	Cleavage	Setaria italica probable LRR receptor-like serine/threonine-protein kinase At1g06840 (LOC101766747), transcript variant X2, mRNA
sit-miR03-npr	5	Cleavage	Setaria italica disease resistance protein RPP13 (LOC101768351), transcript variant X1, mRNA
sit-miR03-npr	5	Cleavage	Setaria italica disease resistance protein RPP13 (LOC101768351), transcript variant X2, mRNA
sit-miR03-npr	5	Cleavage	Setaria italica disease resistance protein RPP13 (LOC101768351), transcript variant X3, mRNA
sit-miR03-npr	5	Translation	Setaria italica ras-related protein Rab7 (LOC101756925), mRNA
sit-miR03-npr	5	Cleavage	Setaria italica protein FAR1-RELATED SEQUENCE 5-like (LOC111257011), mRNA
sit-miR03-npr	5	Translation	Setaria italica uncharacterized LOC101762101 (LOC101762101), mRNA
sit-miR03-npr	5	Cleavage	Setaria italica probable beta-1,3-galactosyltransferase 2 (LOC101768668), mRNA
sit-miR03-npr	5	Translation	Setaria italica probable LRR receptor-like serine/threonine-protein kinase At1g05700 (LOC101754051), mRNA
sit-miR04-npr	2	Cleavage	Setaria italica putative disease resistance RPP13-like protein 1 (LOC101777150), transcript variant X3, mRNA
sit-miR04-npr	2	Cleavage	Setaria italica putative disease resistance RPP13-like protein 1 (LOC101777150), transcript variant X1, mRNA
sit-miR04-npr	2	Cleavage	Setaria italica putative disease resistance RPP13-like protein 1 (LOC101777150), transcript variant X2, mRNA
sit-miR04-npr	2	Cleavage	Setaria italica putative disease resistance RPP13-like protein 1 (LOC101777828), transcript variant X1, mRNA
sit-miR04-npr	2	Cleavage	Setaria italica putative disease resistance RPP13-like protein 1 (LOC101777828), transcript variant X2, mRNA
sit-miR04-npr	2	Cleavage	Setaria italica putative disease resistance RPP13-like protein 1 (LOC101777828), transcript variant X3, mRNA
sit-miR04-npr	2	Cleavage	Setaria italica putative disease resistance protein RGA3 (LOC101765371), transcript variant X2, mRNA
sit-miR04-npr	2	Cleavage	Setaria italica putative disease resistance protein RGA3 (LOC101762001), transcript variant X1, mRNA
sit-miR04-npr	2	Cleavage	Setaria italica putative disease resistance protein RGA3 (LOC101762001), transcript variant X2, mRNA
sit-miR04-npr	2	Cleavage	Setaria italica putative disease resistance protein RGA3 (LOC101765371), transcript variant X5, mRNA
sit-miR04-npr	2	Cleavage	Setaria italica acyl-acyl carrier protein thioesterase ATL3, chloroplastic-like (LOC101769823), mRNA
sit-miR04-npr	2.5	Cleavage	Setaria italica phosphatidylinositol N-acetylglucosaminyltransferase subunit A (LOC101773782), transcript variant X1, mRNA
sit-miR04-npr	2.5	Cleavage	Setaria italica phosphatidylinositol N-acetylglucosaminyltransferase subunit A (LOC101773782), transcript variant X3, mRNA
sit-miR04-npr	2.5	Cleavage	Setaria italica preprotein translocase subunit SCY2, chloroplastic (LOC101774698), mRNA
sit-miR04-npr	3	Cleavage	Setaria italica putative disease resistance protein RGA3 (LOC111258420), mRNA
sit-miR04-npr	3	Cleavage	Setaria italica glutathione S-transferase T3 (LOC101780382), mRNA
sit-miR04-npr	3	Cleavage	Setaria italica uncharacterized LOC101758338 (LOC101758338), transcript variant X2, mRNA
sit-miR04-npr	3	Cleavage	Setaria italica uncharacterized LOC101758338 (LOC101758338), transcript variant X1, mRNA
sit-miR04-npr	3	Cleavage	Setaria italica uncharacterized LOC101758338 (LOC101758338), transcript variant X7, mRNA
sit-miR04-npr	3	Cleavage	Setaria italica uncharacterized LOC101758338 (LOC101758338), transcript variant X3, mRNA
sit-miR04-npr	3	Cleavage	Setaria italica uncharacterized LOC101758338 (LOC101758338), transcript variant X6, mRNA
sit-miR04-npr	3	Cleavage	Setaria italica uncharacterized LOC101758338 (LOC101758338), transcript variant X10, mRNA
sit-miR04-npr	3	Cleavage	Setaria italica uncharacterized LOC101758338 (LOC101758338), transcript variant X5, mRNA
sit-miR04-npr	3	Cleavage	Setaria italica uncharacterized LOC101758338 (LOC101758338), transcript variant X8, mRNA
sit-miR04-npr	3	Cleavage	Setaria italica uncharacterized LOC101758338 (LOC101758338), transcript variant X4, mRNA
sit-miR04-npr	3	Cleavage	Setaria italica uncharacterized LOC101758338 (LOC101758338), transcript variant X9, mRNA
sit-miR04-npr	3	Cleavage	Setaria italica uncharacterized LOC101758338 (LOC101758338), transcript variant X11, mRNA
sit-miR04-npr	3	Cleavage	Setaria italica calcium-transporting ATPase 3, endoplasmic reticulum-type (LOC101781325), mRNA
sit-miR04-npr	3	Cleavage	Setaria italica putative disease resistance RPP13-like protein 1 (LOC101777150), transcript variant X4, mRNA
sit-miR04-npr	3	Cleavage	Setaria italica probable ribosome-binding factor A, chloroplastic (LOC101775521), transcript variant X1, mRNA
sit-miR04-npr	3	Cleavage	Setaria italica protein SINE1 (LOC101755523), mRNA
sit-miR04-npr	3	Cleavage	Setaria italica disease resistance protein RPM1 (LOC101781497), transcript variant X1, mRNA
sit-miR04-npr	3	Cleavage	Setaria italica disease resistance protein RPM1 (LOC101781497), transcript variant X2, mRNA
sit-miR04-npr	3	Cleavage	Setaria italica uncharacterized LOC111256353 (LOC111256353), mRNA
sit-miR04-npr	3.5	Translation	Setaria italica putative pentatricopeptide repeat-containing protein At5g59900 (LOC101760156), transcript variant X5, mRNA
sit-miR04-npr	3.5	Translation	Setaria italica putative pentatricopeptide repeat-containing protein At5g59900 (LOC101760156), transcript variant X1, mRNA
sit-miR04-npr	3.5	Translation	Setaria italica putative pentatricopeptide repeat-containing protein At5g59900 (LOC101760156), transcript variant X2, mRNA
sit-miR04-npr	3.5	Translation	Setaria italica putative pentatricopeptide repeat-containing protein At5g59900 (LOC101760156), transcript variant X3, mRNA
sit-miR04-npr	3.5	Translation	Setaria italica putative pentatricopeptide repeat-containing protein At5g59900 (LOC101760156), transcript variant X7, mRNA
sit-miR04-npr	3.5	Translation	Setaria italica putative pentatricopeptide repeat-containing protein At5g59900 (LOC101760156), transcript variant X6, mRNA
sit-miR04-npr	3.5	Translation	Setaria italica putative pentatricopeptide repeat-containing protein At5g59900 (LOC101760156), transcript variant X4, mRNA
sit-miR04-npr	3.5	Translation	Setaria italica putative pentatricopeptide repeat-containing protein At5g59900 (LOC101760156), transcript variant X8, mRNA
sit-miR04-npr	3.5	Translation	Setaria italica uncharacterized LOC101754846 (LOC101754846), mRNA
sit-miR04-npr	3.5	Cleavage	Setaria italica putative disease resistance protein RGA4 (LOC101768900), transcript variant X1, mRNA
sit-miR04-npr	3.5	Cleavage	Setaria italica putative disease resistance protein RGA4 (LOC101768900), transcript variant X4, mRNA
sit-miR04-npr	3.5	Cleavage	Setaria italica putative disease resistance protein RGA4 (LOC101768900), transcript variant X3, mRNA
sit-miR04-npr	3.5	Cleavage	Setaria italica putative disease resistance protein RGA4 (LOC101768900), transcript variant X5, mRNA
sit-miR04-npr	3.5	Cleavage	Setaria italica putative disease resistance protein RGA4 (LOC101768900), transcript variant X2, mRNA
sit-miR04-npr	3.5	Cleavage	Setaria italica putative disease resistance protein RGA4 (LOC101763353), transcript variant X4, mRNA
sit-miR04-npr	3.5	Cleavage	Setaria italica putative disease resistance protein RGA4 (LOC101773217), mRNA
sit-miR04-npr	3.5	Cleavage	Setaria italica putative disease resistance protein RGA4 (LOC101763353), transcript variant X1, mRNA
sit-miR04-npr	3.5	Cleavage	Setaria italica putative disease resistance protein RGA4 (LOC101763353), transcript variant X5, mRNA
sit-miR04-npr	3.5	Cleavage	Setaria italica disease resistance protein RGA2 (LOC101768091), transcript variant X2, mRNA
sit-miR04-npr	3.5	Cleavage	Setaria italica disease resistance protein RGA2 (LOC101768091), transcript variant X1, mRNA
sit-miR04-npr	3.5	Cleavage	Setaria italica putative disease resistance protein RGA4 (LOC101768900), transcript variant X6, mRNA
sit-miR04-npr	3.5	Cleavage	Setaria italica putative disease resistance protein RGA4 (LOC101763353), transcript variant X3, mRNA
sit-miR04-npr	3.5	Cleavage	Setaria italica putative disease resistance protein RGA4 (LOC101763353), transcript variant X2, mRNA
sit-miR04-npr	3.5	Cleavage	Setaria italica DCN1-like protein 2 (LOC101771737), mRNA
sit-miR04-npr	3.5	Cleavage	Setaria italica TBCC domain-containing protein 1 (LOC101783661), mRNA
sit-miR04-npr	3.5	Cleavage	Setaria italica protein CHROMATIN REMODELING 24 (LOC101780968), transcript variant X6, mRNA
sit-miR04-npr	3.5	Cleavage	Setaria italica protein CHROMATIN REMODELING 24 (LOC101780968), transcript variant X3, mRNA
sit-miR04-npr	3.5	Cleavage	Setaria italica protein CHROMATIN REMODELING 24 (LOC101780968), transcript variant X2, mRNA
sit-miR04-npr	3.5	Cleavage	Setaria italica protein CHROMATIN REMODELING 24 (LOC101780968), transcript variant X5, mRNA
sit-miR04-npr	3.5	Cleavage	Setaria italica pentatricopeptide repeat-containing protein At3g61520, mitochondrial (LOC101767319), transcript variant X1, mRNA
sit-miR04-npr	3.5	Cleavage	Setaria italica pentatricopeptide repeat-containing protein At3g61520, mitochondrial (LOC101767319), transcript variant X2, mRNA
sit-miR04-npr	3.5	Cleavage	Setaria italica protein CHROMATIN REMODELING 24 (LOC101780968), transcript variant X1, mRNA
sit-miR04-npr	3.5	Cleavage	Setaria italica protein CHROMATIN REMODELING 24 (LOC101780968), transcript variant X4, mRNA
sit-miR04-npr	3.5	Cleavage	Setaria italica acetyl-coenzyme A synthetase, chloroplastic/glyoxysomal (LOC101767488), mRNA
sit-miR04-npr	3.5	Cleavage	Setaria italica putative disease resistance RPP13-like protein 1 (LOC101776335), mRNA
sit-miR04-npr	3.5	Cleavage	Setaria italica VIN3-like protein 1 (LOC101774839), mRNA
sit-miR04-npr	3.5	Translation	Setaria italica uncharacterized LOC106804383 (LOC106804383), mRNA
sit-miR04-npr	3.5	Cleavage	Setaria italica ribose-phosphate pyrophosphokinase 3, chloroplastic (LOC101780157), mRNA
sit-miR04-npr	3.5	Cleavage	Setaria italica uncharacterized LOC101754468 (LOC101754468), transcript variant X1, mRNA
sit-miR04-npr	3.5	Cleavage	Setaria italica uncharacterized LOC101754468 (LOC101754468), transcript variant X2, mRNA
sit-miR04-npr	3.5	Translation	Setaria italica protein FAR1-RELATED SEQUENCE 5-like (LOC101759516), transcript variant X2, mRNA
sit-miR04-npr	3.5	Translation	Setaria italica protein FAR1-RELATED SEQUENCE 5-like (LOC101759516), transcript variant X1, mRNA
sit-miR04-npr	3.5	Cleavage	Setaria italica NADPH--cytochrome P450 reductase (LOC101767766), mRNA
sit-miR04-npr	3.5	Cleavage	Setaria italica aspartic proteinase oryzasin-1 (LOC101772307), mRNA
sit-miR04-npr	3.5	Cleavage	Setaria italica uncharacterized LOC101768576 (LOC101768576), mRNA
sit-miR04-npr	3.5	Cleavage	Setaria italica uncharacterized LOC101770586 (LOC101770586), mRNA
sit-miR04-npr	4	Cleavage	Setaria italica uncharacterized protein At3g06530 (LOC101758317), transcript variant X1, mRNA
sit-miR04-npr	4	Cleavage	Setaria italica uncharacterized protein At3g06530 (LOC101758317), transcript variant X2, mRNA
sit-miR04-npr	4	Cleavage	Setaria italica probable inactive leucine-rich repeat receptor-like protein kinase At3g03770 (LOC101786954), transcript variant X2, mRNA
sit-miR04-npr	4	Cleavage	Setaria italica probable tRNA-splicing endonuclease subunit Sen2 (LOC101782287), transcript variant X1, mRNA
sit-miR04-npr	4	Cleavage	Setaria italica probable tRNA-splicing endonuclease subunit Sen2 (LOC101782287), transcript variant X3, mRNA
sit-miR04-npr	4	Cleavage	Setaria italica probable tRNA-splicing endonuclease subunit Sen2 (LOC101782287), transcript variant X2, mRNA
sit-miR04-npr	4	Cleavage	Setaria italica uncharacterized LOC101757964 (LOC101757964), mRNA
sit-miR04-npr	4	Translation	Setaria italica protein CLT2, chloroplastic (LOC101754476), mRNA
sit-miR04-npr	4	Cleavage	Setaria italica uncharacterized LOC101769411 (LOC101769411), mRNA
sit-miR04-npr	4	Cleavage	Setaria italica protein NETWORKED 2D (LOC101759676), mRNA
sit-miR04-npr	4	Cleavage	Setaria italica uncharacterized LOC101773029 (LOC101773029), mRNA
sit-miR04-npr	4	Cleavage	Setaria italica probable UDP-N-acetylglucosamine--peptide N-acetylglucosaminyltransferase SPINDLY (LOC101781263), transcript variant X2, mRNA
sit-miR04-npr	4	Cleavage	Setaria italica endoplasmic reticulum metallopeptidase 1 (LOC101759666), transcript variant X1, mRNA
sit-miR04-npr	4	Cleavage	Setaria italica BTB/POZ domain-containing protein At1g04390 (LOC101760547), mRNA
sit-miR04-npr	4	Cleavage	Setaria italica probable UDP-N-acetylglucosamine--peptide N-acetylglucosaminyltransferase SPINDLY (LOC101781263), transcript variant X1, mRNA
sit-miR04-npr	4	Cleavage	Setaria italica probable UDP-N-acetylglucosamine--peptide N-acetylglucosaminyltransferase SPINDLY (LOC101781263), transcript variant X3, mRNA
sit-miR04-npr	4	Cleavage	Setaria italica probable UDP-N-acetylglucosamine--peptide N-acetylglucosaminyltransferase SPINDLY (LOC101781263), transcript variant X4, mRNA
sit-miR04-npr	4	Translation	Setaria italica cullin-3A (LOC101764930), mRNA
sit-miR04-npr	4	Translation	Setaria italica transcription factor MYB80 (LOC101782822), mRNA
sit-miR04-npr	4	Cleavage	Setaria italica uncharacterized LOC101756485 (LOC101756485), mRNA
sit-miR04-npr	4.5	Cleavage	Setaria italica F-box protein At1g47340 (LOC101753950), mRNA
sit-miR04-npr	4.5	Cleavage	Setaria italica probable anion transporter 7 (LOC101759713), transcript variant X1, mRNA
sit-miR04-npr	4.5	Cleavage	Setaria italica uncharacterized LOC101768168 (LOC101768168), mRNA
sit-miR04-npr	4.5	Cleavage	Setaria italica uncharacterized protein At5g41620 (LOC101762329), transcript variant X1, mRNA
sit-miR04-npr	4.5	Cleavage	Setaria italica uncharacterized protein At5g41620 (LOC101762329), transcript variant X3, mRNA
sit-miR04-npr	4.5	Cleavage	Setaria italica uncharacterized protein At5g41620 (LOC101762329), transcript variant X2, mRNA
sit-miR04-npr	4.5	Cleavage	Setaria italica DDT domain-containing protein PTM (LOC101779023), mRNA
sit-miR04-npr	4.5	Cleavage	Setaria italica protein IMPAIRED IN BABA-INDUCED STERILITY 1 (LOC101757780), mRNA
sit-miR04-npr	4.5	Translation	Setaria italica uncharacterized LOC101778615 (LOC101778615), transcript variant X1, mRNA
sit-miR04-npr	4.5	Translation	Setaria italica uncharacterized LOC101778615 (LOC101778615), transcript variant X2, mRNA
sit-miR04-npr	4.5	Translation	Setaria italica uncharacterized LOC101778615 (LOC101778615), transcript variant X3, mRNA
sit-miR04-npr	4.5	Cleavage	Setaria italica nuclear pore complex protein NUP107 (LOC101779030), transcript variant X1, mRNA
sit-miR04-npr	4.5	Cleavage	Setaria italica nuclear pore complex protein NUP107 (LOC101779030), transcript variant X2, mRNA
sit-miR04-npr	4.5	Cleavage	Setaria italica uncharacterized LOC101765103 (LOC101765103), transcript variant X1, mRNA
sit-miR04-npr	4.5	Cleavage	Setaria italica uncharacterized LOC101765103 (LOC101765103), transcript variant X3, mRNA
sit-miR04-npr	4.5	Cleavage	Setaria italica uncharacterized LOC101765103 (LOC101765103), transcript variant X4, mRNA
sit-miR04-npr	4.5	Cleavage	Setaria italica MDIS1-interacting receptor like kinase 2 (LOC101778487), mRNA
sit-miR04-npr	4.5	Cleavage	Setaria italica uncharacterized LOC105914402 (LOC105914402), mRNA
sit-miR04-npr	4.5	Cleavage	Setaria italica serine/threonine protein phosphatase 2A 57 kDa regulatory subunit B' theta isoform (LOC101762003), transcript variant X1, mRNA
sit-miR04-npr	4.5	Cleavage	Setaria italica serine/threonine protein phosphatase 2A 57 kDa regulatory subunit B' theta isoform (LOC101762003), transcript variant X2, mRNA
sit-miR04-npr	4.5	Translation	Setaria italica uncharacterized LOC101758883 (LOC101758883), mRNA
sit-miR04-npr	4.5	Cleavage	Setaria italica uncharacterized LOC101762923 (LOC101762923), transcript variant X1, mRNA
sit-miR04-npr	4.5	Cleavage	Setaria italica tRNA dimethylallyltransferase-like (LOC111256722), mRNA
sit-miR04-npr	4.5	Cleavage	Setaria italica uncharacterized LOC101762923 (LOC101762923), transcript variant X2, mRNA
sit-miR04-npr	5	Cleavage	Setaria italica kinesin-like protein KIN-12E (LOC101757795), transcript variant X1, mRNA
sit-miR04-npr	5	Cleavage	Setaria italica kinesin-like protein KIN-12E (LOC101757795), transcript variant X2, mRNA
sit-miR04-npr	5	Cleavage	Setaria italica kinesin-like protein KIN-12E (LOC101757795), transcript variant X3, mRNA
sit-miR04-npr	5	Translation	Setaria italica uncharacterized protein At3g06530 (LOC101758317), transcript variant X1, mRNA
sit-miR04-npr	5	Translation	Setaria italica uncharacterized protein At3g06530 (LOC101758317), transcript variant X2, mRNA
sit-miR04-npr	5	Cleavage	Setaria italica tRNA-dihydrouridine(20) synthase [NAD(P)+]-like (LOC101756824), mRNA
sit-miR04-npr	5	Cleavage	Setaria italica tRNA-dihydrouridine(20) synthase [NAD(P)+]-like (LOC101756824), mRNA
sit-miR04-npr	5	Cleavage	Setaria italica protein MOS2 (LOC101755946), transcript variant X1, mRNA
sit-miR04-npr	5	Cleavage	Setaria italica protein MOS2 (LOC101755946), transcript variant X3, mRNA
sit-miR04-npr	5	Cleavage	Setaria italica protein MOS2 (LOC101755946), transcript variant X4, mRNA
sit-miR04-npr	5	Cleavage	Setaria italica organic cation/carnitine transporter 2 (LOC101782704), mRNA
sit-miR06-1-npr	3	Cleavage	Setaria italica ATP-dependent Clp protease adapter protein CLPS1, chloroplastic (LOC101765727), mRNA
sit-miR06-1-npr	3	Cleavage	Setaria italica germin-like protein 8-14 (LOC101781800), mRNA
sit-miR06-1-npr	3.5	Translation	Setaria italica probable serine/threonine-protein kinase At1g54610 (LOC101784750), mRNA
sit-miR06-1-npr	3.5	Translation	Setaria italica probable serine/threonine-protein phosphatase 2A regulatory subunit B'' subunit TON2 (LOC106804513), mRNA
sit-miR06-1-npr	3.5	Cleavage	Setaria italica uncharacterized LOC101753613 (LOC101753613), transcript variant X1, mRNA
sit-miR06-1-npr	3.5	Cleavage	Setaria italica glycerol-3-phosphate dehydrogenase SDP6, mitochondrial (LOC101784782), transcript variant X2, mRNA
sit-miR06-1-npr	3.5	Cleavage	Setaria italica glycerol-3-phosphate dehydrogenase SDP6, mitochondrial (LOC101784782), transcript variant X1, mRNA
sit-miR06-1-npr	3.5	Cleavage	Setaria italica probable protein S-acyltransferase 7 (LOC101783398), mRNA
sit-miR06-1-npr	3.5	Cleavage	Setaria italica uncharacterized LOC101770442 (LOC101770442), mRNA
sit-miR06-1-npr	3.5	Cleavage	Setaria italica uncharacterized LOC101784562 (LOC101784562), mRNA
sit-miR06-1-npr	3.5	Cleavage	Setaria italica uncharacterized LOC101772055 (LOC101772055), transcript variant X1, mRNA
sit-miR06-1-npr	4	Cleavage	Setaria italica putative pumilio homolog 7, chloroplastic (LOC101766797), mRNA
sit-miR06-1-npr	4	Cleavage	Setaria italica calcium-transporting ATPase 3, endoplasmic reticulum-type (LOC101781325), mRNA
sit-miR06-1-npr	4	Cleavage	Setaria italica sulfoquinovosidase (LOC101762315), mRNA
sit-miR06-1-npr	4	Cleavage	Setaria italica heat stress transcription factor B-2a-like (LOC101769419), mRNA
sit-miR06-1-npr	4	Cleavage	Setaria italica mediator of RNA polymerase II transcription subunit 10b (LOC101759003), mRNA
sit-miR06-1-npr	4	Cleavage	Setaria italica uncharacterized LOC101786588 (LOC101786588), transcript variant X1, mRNA
sit-miR06-1-npr	4	Translation	Setaria italica RPM1-interacting protein 4 (LOC101753580), mRNA
sit-miR06-1-npr	4	Cleavage	Setaria italica extensin (LOC101757159), transcript variant X1, mRNA
sit-miR06-1-npr	4	Cleavage	Setaria italica extensin (LOC101757159), transcript variant X2, mRNA
sit-miR06-1-npr	4	Cleavage	Setaria italica uncharacterized LOC101775086 (LOC101775086), transcript variant X2, mRNA
sit-miR06-1-npr	4	Cleavage	Setaria italica uncharacterized LOC101786588 (LOC101786588), transcript variant X2, mRNA
sit-miR06-1-npr	4.5	Cleavage	Setaria italica calcineurin B-like protein 1 (CBL1), transcript variant X1, mRNA
sit-miR06-1-npr	4.5	Cleavage	Setaria italica calcineurin B-like protein 1 (CBL1), transcript variant X2, mRNA
sit-miR06-1-npr	4.5	Translation	Setaria italica disease resistance protein RGA2 (LOC101779124), transcript variant X2, mRNA
sit-miR06-1-npr	4.5	Translation	Setaria italica disease resistance protein RGA2 (LOC101779124), transcript variant X3, mRNA
sit-miR06-1-npr	4.5	Translation	Setaria italica disease resistance protein RGA2 (LOC101779124), transcript variant X4, mRNA
sit-miR06-1-npr	4.5	Translation	Setaria italica disease resistance protein RGA2 (LOC101779124), transcript variant X5, mRNA
sit-miR06-1-npr	4.5	Translation	Setaria italica disease resistance protein RGA2 (LOC101779124), transcript variant X6, mRNA
sit-miR06-1-npr	4.5	Translation	Setaria italica disease resistance protein RGA2 (LOC101779124), transcript variant X1, mRNA
sit-miR06-1-npr	4.5	Cleavage	Setaria italica oxygen-dependent coproporphyrinogen-III oxidase, chloroplastic (LOC101768063), mRNA
sit-miR06-1-npr	4.5	Cleavage	Setaria italica DNA repair protein RAD51 homolog 4 (LOC101755153), mRNA
sit-miR06-1-npr	4.5	Cleavage	Setaria italica actin-related protein 9 (LOC101752502), transcript variant X1, mRNA
sit-miR06-1-npr	4.5	Cleavage	Setaria italica actin-related protein 9 (LOC101752502), transcript variant X2, mRNA
sit-miR06-1-npr	4.5	Cleavage	Setaria italica transcription factor JAMYB (LOC101771445), mRNA
sit-miR06-1-npr	4.5	Cleavage	Setaria italica ribonuclease E/G-like protein, chloroplastic (LOC101771929), transcript variant X1, mRNA
sit-miR06-1-npr	4.5	Cleavage	Setaria italica ribonuclease E/G-like protein, chloroplastic (LOC101771929), transcript variant X2, mRNA
sit-miR06-1-npr	4.5	Cleavage	Setaria italica uncharacterized LOC101764952 (LOC101764952), transcript variant X1, mRNA
sit-miR06-1-npr	4.5	Cleavage	Setaria italica uncharacterized LOC101764952 (LOC101764952), transcript variant X2, mRNA
sit-miR06-1-npr	4.5	Cleavage	Setaria italica reticulon-like protein B17 (LOC101770580), mRNA
sit-miR06-1-npr	4.5	Cleavage	Setaria italica uncharacterized LOC101755510 (LOC101755510), transcript variant X3, mRNA
sit-miR06-1-npr	4.5	Cleavage	Setaria italica uncharacterized LOC101755510 (LOC101755510), transcript variant X1, mRNA
sit-miR06-1-npr	4.5	Cleavage	Setaria italica uncharacterized LOC101755510 (LOC101755510), transcript variant X2, mRNA
sit-miR06-1-npr	4.5	Cleavage	Setaria italica serine/threonine-protein kinase TOR (LOC101780377), mRNA
sit-miR06-1-npr	5	Cleavage	Setaria italica disease resistance protein RPP13 (LOC101768351), transcript variant X2, mRNA
sit-miR06-1-npr	5	Cleavage	Setaria italica uncharacterized LOC101771585 (LOC101771585), mRNA
sit-miR06-1-npr	5	Cleavage	Setaria italica protein disulfide isomerase-like 2-3 (LOC101781145), mRNA
sit-miR06-1-npr	5	Translation	Setaria italica uncharacterized LOC101776134 (LOC101776134), transcript variant X2, mRNA
sit-miR06-1-npr	5	Translation	Setaria italica uncharacterized LOC101776134 (LOC101776134), transcript variant X1, mRNA
sit-miR06-1-npr	5	Cleavage	Setaria italica putative pentatricopeptide repeat-containing protein At1g16830 (LOC101759851), transcript variant X17, mRNA
sit-miR06-1-npr	5	Cleavage	Setaria italica putative pentatricopeptide repeat-containing protein At1g16830 (LOC101759851), transcript variant X17, mRNA
sit-miR06-1-npr	5	Cleavage	Setaria italica putative pentatricopeptide repeat-containing protein At1g16830 (LOC101759851), transcript variant X4, mRNA
sit-miR06-1-npr	5	Cleavage	Setaria italica putative pentatricopeptide repeat-containing protein At1g16830 (LOC101759851), transcript variant X4, mRNA
sit-miR06-1-npr	5	Cleavage	Setaria italica putative pentatricopeptide repeat-containing protein At1g16830 (LOC101759851), transcript variant X10, mRNA
sit-miR06-1-npr	5	Cleavage	Setaria italica putative pentatricopeptide repeat-containing protein At1g16830 (LOC101759851), transcript variant X10, mRNA
sit-miR06-1-npr	5	Cleavage	Setaria italica putative pentatricopeptide repeat-containing protein At1g16830 (LOC101759851), transcript variant X16, mRNA
sit-miR06-1-npr	5	Cleavage	Setaria italica putative pentatricopeptide repeat-containing protein At1g16830 (LOC101759851), transcript variant X16, mRNA
sit-miR06-1-npr	5	Cleavage	Setaria italica putative pentatricopeptide repeat-containing protein At1g16830 (LOC101759851), transcript variant X1, mRNA
sit-miR06-1-npr	5	Cleavage	Setaria italica putative pentatricopeptide repeat-containing protein At1g16830 (LOC101759851), transcript variant X1, mRNA
sit-miR06-1-npr	5	Cleavage	Setaria italica putative pentatricopeptide repeat-containing protein At1g16830 (LOC101759851), transcript variant X19, mRNA
sit-miR06-1-npr	5	Cleavage	Setaria italica putative pentatricopeptide repeat-containing protein At1g16830 (LOC101759851), transcript variant X19, mRNA
sit-miR06-1-npr	5	Cleavage	Setaria italica putative pentatricopeptide repeat-containing protein At1g16830 (LOC101759851), transcript variant X18, mRNA
sit-miR06-1-npr	5	Cleavage	Setaria italica putative pentatricopeptide repeat-containing protein At1g16830 (LOC101759851), transcript variant X18, mRNA
sit-miR06-1-npr	5	Cleavage	Setaria italica putative pentatricopeptide repeat-containing protein At1g16830 (LOC101759851), transcript variant X7, mRNA
sit-miR06-1-npr	5	Cleavage	Setaria italica putative pentatricopeptide repeat-containing protein At1g16830 (LOC101759851), transcript variant X7, mRNA
sit-miR06-1-npr	5	Cleavage	Setaria italica putative pentatricopeptide repeat-containing protein At1g16830 (LOC101759851), transcript variant X8, mRNA
sit-miR06-1-npr	5	Cleavage	Setaria italica putative pentatricopeptide repeat-containing protein At1g16830 (LOC101759851), transcript variant X8, mRNA
sit-miR06-1-npr	5	Cleavage	Setaria italica putative pentatricopeptide repeat-containing protein At1g16830 (LOC101759851), transcript variant X2, mRNA
sit-miR06-1-npr	5	Cleavage	Setaria italica putative pentatricopeptide repeat-containing protein At1g16830 (LOC101759851), transcript variant X2, mRNA
sit-miR06-1-npr	5	Cleavage	Setaria italica putative pentatricopeptide repeat-containing protein At1g16830 (LOC101759851), transcript variant X9, mRNA
sit-miR06-1-npr	5	Cleavage	Setaria italica putative pentatricopeptide repeat-containing protein At1g16830 (LOC101759851), transcript variant X9, mRNA
sit-miR06-1-npr	5	Cleavage	Setaria italica putative pentatricopeptide repeat-containing protein At1g16830 (LOC101759851), transcript variant X15, mRNA
sit-miR06-1-npr	5	Cleavage	Setaria italica putative pentatricopeptide repeat-containing protein At1g16830 (LOC101759851), transcript variant X15, mRNA
sit-miR06-1-npr	5	Cleavage	Setaria italica putative pentatricopeptide repeat-containing protein At1g16830 (LOC101759851), transcript variant X21, mRNA
sit-miR06-1-npr	5	Cleavage	Setaria italica putative pentatricopeptide repeat-containing protein At1g16830 (LOC101759851), transcript variant X21, mRNA
sit-miR06-1-npr	5	Cleavage	Setaria italica monoacylglycerol lipase (LOC101785408), partial mRNA
sit-miR06-1-npr	5	Cleavage	Setaria italica putative pentatricopeptide repeat-containing protein At1g16830 (LOC101759851), transcript variant X20, mRNA
sit-miR06-1-npr	5	Cleavage	Setaria italica putative pentatricopeptide repeat-containing protein At1g16830 (LOC101759851), transcript variant X20, mRNA
sit-miR06-1-npr	5	Cleavage	Setaria italica putative pentatricopeptide repeat-containing protein At1g16830 (LOC101759851), transcript variant X3, mRNA
sit-miR06-1-npr	5	Cleavage	Setaria italica putative pentatricopeptide repeat-containing protein At1g16830 (LOC101759851), transcript variant X3, mRNA
sit-miR06-1-npr	5	Cleavage	Setaria italica putative pentatricopeptide repeat-containing protein At1g16830 (LOC101759851), transcript variant X12, mRNA
sit-miR06-1-npr	5	Cleavage	Setaria italica putative pentatricopeptide repeat-containing protein At1g16830 (LOC101759851), transcript variant X12, mRNA
sit-miR06-1-npr	5	Cleavage	Setaria italica putative pentatricopeptide repeat-containing protein At1g16830 (LOC101759851), transcript variant X6, mRNA
sit-miR06-1-npr	5	Cleavage	Setaria italica putative pentatricopeptide repeat-containing protein At1g16830 (LOC101759851), transcript variant X6, mRNA
sit-miR06-1-npr	5	Cleavage	Setaria italica putative pentatricopeptide repeat-containing protein At1g16830 (LOC101759851), transcript variant X13, mRNA
sit-miR06-1-npr	5	Cleavage	Setaria italica putative pentatricopeptide repeat-containing protein At1g16830 (LOC101759851), transcript variant X13, mRNA
sit-miR06-1-npr	5	Cleavage	Setaria italica putative pentatricopeptide repeat-containing protein At1g16830 (LOC101759851), transcript variant X11, mRNA
sit-miR06-1-npr	5	Cleavage	Setaria italica putative pentatricopeptide repeat-containing protein At1g16830 (LOC101759851), transcript variant X11, mRNA
sit-miR06-1-npr	5	Cleavage	Setaria italica putative pentatricopeptide repeat-containing protein At1g16830 (LOC101759851), transcript variant X5, mRNA
sit-miR06-1-npr	5	Cleavage	Setaria italica putative pentatricopeptide repeat-containing protein At1g16830 (LOC101759851), transcript variant X5, mRNA
sit-miR06-1-npr	5	Cleavage	Setaria italica putative pentatricopeptide repeat-containing protein At1g16830 (LOC101759851), transcript variant X14, mRNA
sit-miR06-1-npr	5	Cleavage	Setaria italica putative pentatricopeptide repeat-containing protein At1g16830 (LOC101759851), transcript variant X14, mRNA
sit-miR06-1-npr	5	Cleavage	Setaria italica EH domain-containing protein 1 (LOC101785678), mRNA
sit-miR06-1-npr	5	Cleavage	Setaria italica uncharacterized LOC101754660 (LOC101754660), mRNA
sit-miR072a_1_npr	0	Cleavage	Setaria italica pentatricopeptide repeat-containing protein DOT4, chloroplastic (LOC101766503), transcript variant X1, mRNA
sit-miR072a_1_npr	0	Cleavage	Setaria italica beta-amylase 8 (LOC101753020), transcript variant X1, mRNA
sit-miR072a_1_npr	0	Cleavage	Setaria italica beta-amylase 8 (LOC101753020), transcript variant X2, mRNA
sit-miR072a_1_npr	0	Cleavage	Setaria italica beta-amylase 8 (LOC101753020), transcript variant X3, mRNA
sit-miR072a_1_npr	0	Cleavage	Setaria italica benzyl alcohol O-benzoyltransferase (LOC101759181), mRNA
sit-miR072a_1_npr	0	Cleavage	Setaria italica alanine--glyoxylate aminotransferase 2 homolog 1, mitochondrial (LOC101763794), mRNA
sit-miR072a_1_npr	0	Cleavage	Setaria italica transcription factor bHLH162 (LOC101783784), transcript variant X2, mRNA
sit-miR072a_1_npr	0	Cleavage	Setaria italica transcription factor bHLH162 (LOC101783784), transcript variant X3, mRNA
sit-miR072a_1_npr	0	Cleavage	Setaria italica transcription factor bHLH162 (LOC101783784), transcript variant X1, mRNA
sit-miR072a_1_npr	0	Cleavage	Setaria italica transcription factor bHLH162 (LOC101783784), transcript variant X4, mRNA
sit-miR072a_1_npr	0	Cleavage	Setaria italica transcription factor bHLH162 (LOC101783784), transcript variant X5, mRNA
sit-miR072a_1_npr	0	Cleavage	Setaria italica ubiquitin (LOC101776011), transcript variant X1, mRNA
sit-miR072a_1_npr	0	Cleavage	Setaria italica ubiquitin (LOC101776011), transcript variant X2, mRNA
sit-miR072a_1_npr	0.5	Cleavage	Setaria italica ATP-dependent DNA helicase Q-like SIM (LOC101776716), transcript variant X1, mRNA
sit-miR072a_1_npr	0.5	Cleavage	Setaria italica ATP-dependent DNA helicase Q-like SIM (LOC101776716), transcript variant X2, mRNA
sit-miR072a_1_npr	0.5	Cleavage	Setaria italica serotonin N-acetyltransferase 2, chloroplastic (LOC101777356), mRNA
sit-miR072a_1_npr	0.5	Cleavage	Setaria italica GDSL esterase/lipase At1g28600 (LOC101763136), transcript variant X6, mRNA
sit-miR072a_1_npr	0.5	Cleavage	Setaria italica GDSL esterase/lipase At1g28600 (LOC101763136), transcript variant X2, mRNA
sit-miR072a_1_npr	0.5	Cleavage	Setaria italica GDSL esterase/lipase At1g28600 (LOC101763136), transcript variant X1, mRNA
sit-miR072a_1_npr	0.5	Cleavage	Setaria italica GDSL esterase/lipase At1g28600 (LOC101763136), transcript variant X4, mRNA
sit-miR072a_1_npr	0.5	Cleavage	Setaria italica GDSL esterase/lipase At1g28600 (LOC101763136), transcript variant X3, mRNA
sit-miR072a_1_npr	1.5	Translation	Setaria italica glutathione S-transferase 4 (LOC101763133), mRNA
sit-miR072a_1_npr	1.5	Cleavage	Setaria italica molybdate transporter 2 (LOC101754222), mRNA
sit-miR072a_1_npr	1.5	Cleavage	Setaria italica pentatricopeptide repeat-containing protein At2g33760 (LOC101773824), mRNA
sit-miR072a_1_npr	2	Cleavage	Setaria italica E3 ubiquitin-protein ligase UPL7 (LOC101753909), mRNA
sit-miR072a_1_npr	2	Cleavage	Setaria italica L-type lectin-domain containing receptor kinase IX.1 (LOC101767844), mRNA
sit-miR072a_1_npr	2.5	Cleavage	Setaria italica uncharacterized LOC101781757 (LOC101781757), transcript variant X1, mRNA
sit-miR072a_1_npr	2.5	Cleavage	Setaria italica uncharacterized LOC101781757 (LOC101781757), transcript variant X2, mRNA
sit-miR072a_1_npr	3	Cleavage	Setaria italica nuclear transport factor 2 (LOC101772088), mRNA
sit-miR072a_1_npr	3	Cleavage	Setaria italica peroxisome biogenesis protein 5 (LOC101757751), transcript variant X1, mRNA
sit-miR072a_1_npr	3	Cleavage	Setaria italica peroxisome biogenesis protein 5 (LOC101757751), transcript variant X2, mRNA
sit-miR072a_1_npr	3	Cleavage	Setaria italica putative lipid-binding protein AIR1 (LOC101764809), mRNA
sit-miR072a_1_npr	3	Cleavage	Setaria italica U-box domain-containing protein 33 (LOC101767639), transcript variant X1, mRNA
sit-miR072a_1_npr	3	Cleavage	Setaria italica U-box domain-containing protein 33 (LOC101767639), transcript variant X2, mRNA
sit-miR072a_1_npr	3	Cleavage	Setaria italica U-box domain-containing protein 33 (LOC101767639), transcript variant X3, mRNA
sit-miR072a_1_npr	3	Cleavage	Setaria italica U-box domain-containing protein 33 (LOC101767639), transcript variant X4, mRNA
sit-miR072a_1_npr	3	Cleavage	Setaria italica U-box domain-containing protein 33 (LOC101767639), transcript variant X5, mRNA
sit-miR072a_1_npr	3	Cleavage	Setaria italica uncharacterized LOC101769602 (LOC101769602), transcript variant X1, mRNA
sit-miR072a_1_npr	3	Cleavage	Setaria italica uncharacterized LOC101769602 (LOC101769602), transcript variant X3, mRNA
sit-miR072a_1_npr	3	Cleavage	Setaria italica uncharacterized LOC101769602 (LOC101769602), transcript variant X4, mRNA
sit-miR072a_1_npr	3	Cleavage	Setaria italica protease 2 (LOC101757448), mRNA
sit-miR072a_1_npr	3.5	Cleavage	Setaria italica GBF-interacting protein 1-like (LOC101770745), mRNA
sit-miR072a_1_npr	3.5	Cleavage	Setaria italica probable LRR receptor-like serine/threonine-protein kinase At3g47570 (LOC101753953), mRNA
sit-miR072a_1_npr	3.5	Cleavage	Setaria italica U-box domain-containing protein 6 (LOC101755867), transcript variant X1, mRNA
sit-miR072a_1_npr	3.5	Cleavage	Setaria italica U-box domain-containing protein 6 (LOC101755867), transcript variant X2, mRNA
sit-miR072a_1_npr	3.5	Cleavage	Setaria italica probable LRR receptor-like serine/threonine-protein kinase At3g47570 (LOC101755022), mRNA
sit-miR072a_1_npr	3.5	Cleavage	Setaria italica probable LRR receptor-like serine/threonine-protein kinase At3g47570 (LOC101752715), mRNA
sit-miR072a_1_npr	3.5	Cleavage	Setaria italica clumping factor A (LOC101783434), mRNA
sit-miR072a_1_npr	3.5	Cleavage	Setaria italica ribosome biogenesis protein BOP1 homolog (LOC101785567), mRNA
sit-miR072a_1_npr	3.5	Cleavage	Setaria italica uncharacterized LOC101779849 (LOC101779849), mRNA
sit-miR072a_1_npr	3.5	Cleavage	Setaria italica probable glutamyl endopeptidase, chloroplastic (LOC101775214), transcript variant X1, mRNA
sit-miR072a_1_npr	3.5	Cleavage	Setaria italica probable glutamyl endopeptidase, chloroplastic (LOC101775214), transcript variant X2, mRNA
sit-miR072a_1_npr	3.5	Cleavage	Setaria italica probable glutamyl endopeptidase, chloroplastic (LOC101775214), transcript variant X3, mRNA
sit-miR072a_1_npr	3.5	Translation	Setaria italica oxygen-independent coproporphyrinogen-III oxidase-like protein sll1917 (LOC101762142), mRNA
sit-miR072a_1_npr	3.5	Cleavage	Setaria italica oxidation resistance protein 1 (LOC101784499), transcript variant X1, mRNA
sit-miR072a_1_npr	3.5	Cleavage	Setaria italica oxidation resistance protein 1 (LOC101784499), transcript variant X2, mRNA
sit-miR072a_1_npr	3.5	Cleavage	Setaria italica kinesin-like protein KIN-7K, chloroplastic (LOC101768655), mRNA
sit-miR072a_1_npr	3.5	Cleavage	Setaria italica putative disease resistance RPP13-like protein 2 (LOC101769314), mRNA
sit-miR072a_1_npr	3.5	Cleavage	Setaria italica uncharacterized LOC101754849 (LOC101754849), mRNA
sit-miR072a_1_npr	3.5	Cleavage	Setaria italica putative leucine-rich repeat receptor-like serine/threonine-protein kinase At2g14440 (LOC101780776), mRNA
sit-miR072a_1_npr	3.5	Cleavage	Setaria italica 3-isopropylmalate dehydratase large subunit, chloroplastic (LOC101766127), transcript variant X1, mRNA
sit-miR072a_1_npr	3.5	Cleavage	Setaria italica 3-isopropylmalate dehydratase large subunit, chloroplastic (LOC101766127), transcript variant X2, mRNA
sit-miR072a_1_npr	3.5	Cleavage	Setaria italica scopoletin glucosyltransferase (LOC101753007), mRNA
sit-miR072a_1_npr	4	Translation	Setaria italica molybdate transporter 2 (LOC101754222), mRNA
sit-miR072a_1_npr	4	Cleavage	Setaria italica pentatricopeptide repeat-containing protein At3g51320 (LOC101764612), transcript variant X1, mRNA
sit-miR072a_1_npr	4	Cleavage	Setaria italica pentatricopeptide repeat-containing protein At3g51320 (LOC101764612), transcript variant X4, mRNA
sit-miR072a_1_npr	4	Cleavage	Setaria italica uncharacterized LOC101777007 (LOC101777007), mRNA
sit-miR072a_1_npr	4	Cleavage	Setaria italica zinc finger BED domain-containing protein RICESLEEPER 2 (LOC105914641), transcript variant X2, mRNA
sit-miR072a_1_npr	4	Cleavage	Setaria italica zinc finger BED domain-containing protein RICESLEEPER 2 (LOC105914641), transcript variant X1, mRNA
sit-miR072a_1_npr	4	Cleavage	Setaria italica zinc finger BED domain-containing protein RICESLEEPER 2 (LOC105914641), transcript variant X3, mRNA
sit-miR072a_1_npr	4	Cleavage	Setaria italica DNA replication licensing factor MCM4 (LOC101760715), mRNA
sit-miR072a_1_npr	4	Cleavage	Setaria italica galactoside 2-alpha-L-fucosyltransferase (LOC101763414), transcript variant X2, mRNA
sit-miR072a_1_npr	4	Cleavage	Setaria italica uncharacterized LOC101776113 (LOC101776113), transcript variant X1, mRNA
sit-miR072a_1_npr	4	Cleavage	Setaria italica uncharacterized LOC101776113 (LOC101776113), transcript variant X3, mRNA
sit-miR072a_1_npr	4	Cleavage	Setaria italica uncharacterized LOC101776113 (LOC101776113), transcript variant X2, mRNA
sit-miR072a_1_npr	4	Translation	Setaria italica E3 ubiquitin-protein ligase ORTHRUS 2 (LOC101777010), mRNA
sit-miR072a_1_npr	4	Cleavage	Setaria italica protein LURP-one-related 10-like (LOC101781994), transcript variant X1, mRNA
sit-miR072a_1_npr	4	Cleavage	Setaria italica protein LURP-one-related 10-like (LOC101781994), transcript variant X2, mRNA
sit-miR072a_1_npr	4	Cleavage	Setaria italica probable cellulose synthase A catalytic subunit 6 [UDP-forming] (LOC101772353), mRNA
sit-miR072a_1_npr	4	Cleavage	Setaria italica auxin response factor 3 (LOC101782847), transcript variant X1, mRNA
sit-miR072a_1_npr	4	Cleavage	Setaria italica auxin response factor 3 (LOC101782847), transcript variant X2, mRNA
sit-miR072a_1_npr	4	Translation	Setaria italica probable GTP-binding protein OBGC1, chloroplastic (LOC101773199), partial mRNA
sit-miR072a_1_npr	4	Cleavage	Setaria italica uncharacterized LOC101783834 (LOC101783834), mRNA
sit-miR072a_1_npr	4	Cleavage	Setaria italica PX domain-containing protein EREL1 (LOC101762302), transcript variant X1, mRNA
sit-miR072a_1_npr	4	Cleavage	Setaria italica PX domain-containing protein EREL1 (LOC101762302), transcript variant X2, mRNA
sit-miR072a_1_npr	4	Cleavage	Setaria italica FACT complex subunit SSRP1 (LOC101753275), mRNA
sit-miR072a_1_npr	4	Cleavage	Setaria italica protein IQ-DOMAIN 14 (LOC101757198), transcript variant X2, mRNA
sit-miR072a_1_npr	4	Cleavage	Setaria italica protein IQ-DOMAIN 14 (LOC101757198), transcript variant X1, mRNA
sit-miR072a_1_npr	4	Cleavage	Setaria italica protein IQ-DOMAIN 14 (LOC101757198), transcript variant X3, mRNA
sit-miR072a_1_npr	4	Cleavage	Setaria italica probable LRR receptor-like serine/threonine-protein kinase At3g47570 (LOC101755844), mRNA
sit-miR072a_1_npr	4	Cleavage	Setaria italica uncharacterized LOC101786827 (LOC101786827), transcript variant X1, mRNA
sit-miR072a_1_npr	4.5	Cleavage	Setaria italica uncharacterized LOC101777025 (LOC101777025), transcript variant X17, mRNA
sit-miR072a_1_npr	4.5	Translation	Setaria italica protein NETWORKED 4B (LOC101755966), mRNA
sit-miR072a_1_npr	4.5	Cleavage	Setaria italica uncharacterized LOC101778963 (LOC101778963), transcript variant X1, mRNA
sit-miR072a_1_npr	4.5	Cleavage	Setaria italica uncharacterized LOC101778963 (LOC101778963), transcript variant X2, mRNA
sit-miR072a_1_npr	4.5	Translation	Setaria italica DNA-directed RNA polymerases II, IV and V subunit 8B-like (LOC111258493), mRNA
sit-miR072a_1_npr	4.5	Cleavage	Setaria italica uncharacterized LOC101773049 (LOC101773049), mRNA
sit-miR072a_1_npr	4.5	Cleavage	Setaria italica uncharacterized LOC101784290 (LOC101784290), transcript variant X1, mRNA
sit-miR072a_1_npr	4.5	Cleavage	Setaria italica uncharacterized LOC101784290 (LOC101784290), transcript variant X2, mRNA
sit-miR072a_1_npr	4.5	Cleavage	Setaria italica uncharacterized LOC101769074 (LOC101769074), mRNA
sit-miR072a_1_npr	4.5	Translation	Setaria italica scopoletin glucosyltransferase (LOC101753007), mRNA
sit-miR072a_1_npr	4.5	Cleavage	Setaria italica E3 ubiquitin-protein ligase RNF5 (LOC101755974), mRNA
sit-miR072a_1_npr	4.5	Cleavage	Setaria italica pentatricopeptide repeat-containing protein At4g02750 (LOC101760509), transcript variant X4, mRNA
sit-miR072a_1_npr	4.5	Cleavage	Setaria italica pentatricopeptide repeat-containing protein At4g02750 (LOC101760509), transcript variant X5, mRNA
sit-miR072a_1_npr	4.5	Cleavage	Setaria italica pentatricopeptide repeat-containing protein At4g02750 (LOC101760509), transcript variant X1, mRNA
sit-miR072a_1_npr	4.5	Cleavage	Setaria italica pentatricopeptide repeat-containing protein At4g02750 (LOC101760509), transcript variant X3, mRNA
sit-miR072a_1_npr	4.5	Cleavage	Setaria italica pentatricopeptide repeat-containing protein At4g02750 (LOC101760509), transcript variant X2, mRNA
sit-miR072a_1_npr	4.5	Cleavage	Setaria italica pentatricopeptide repeat-containing protein At4g02750 (LOC101760509), transcript variant X7, mRNA
sit-miR072a_1_npr	4.5	Cleavage	Setaria italica pentatricopeptide repeat-containing protein At4g02750 (LOC101760509), transcript variant X6, mRNA
sit-miR072a_1_npr	4.5	Cleavage	Setaria italica uncharacterized LOC101775561 (LOC101775561), mRNA
sit-miR072a_1_npr	4.75	Cleavage	Setaria italica mitogen-activated protein kinase 2 (LOC101766968), mRNA
sit-miR072a_1_npr	5	Cleavage	Setaria italica receptor homology region, transmembrane domain- and RING domain-containing protein 1 (LOC101754426), transcript variant X2, mRNA
sit-miR072a_1_npr	5	Cleavage	Setaria italica receptor homology region, transmembrane domain- and RING domain-containing protein 1 (LOC101754426), transcript variant X1, mRNA
sit-miR072a_1_npr	5	Cleavage	Setaria italica receptor homology region, transmembrane domain- and RING domain-containing protein 1 (LOC101754426), transcript variant X3, mRNA
sit-miR072a_1_npr	5	Translation	Setaria italica methyl-CpG-binding domain-containing protein 9 (LOC101759900), transcript variant X1, mRNA
sit-miR072a_1_npr	5	Translation	Setaria italica methyl-CpG-binding domain-containing protein 9 (LOC101759900), transcript variant X2, mRNA
sit-miR072a_1_npr	5	Cleavage	Setaria italica kinesin-like protein KIN-14R (LOC101775106), mRNA
sit-miR072a_1_npr	5	Cleavage	Setaria italica probable thylakoidal processing peptidase 2, chloroplastic (LOC101785359), transcript variant X1, mRNA
sit-miR09-1-npr	2.5	Cleavage	Setaria italica calmodulin-binding protein 60 A (LOC101776860), mRNA
sit-miR09-1-npr	2.5	Cleavage	Setaria italica putative 12-oxophytodienoate reductase 11 (LOC101756695), transcript variant X2, mRNA
sit-miR09-1-npr	2.5	Cleavage	Setaria italica putative 12-oxophytodienoate reductase 11 (LOC101756695), transcript variant X1, mRNA
sit-miR09-1-npr	2.5	Cleavage	Setaria italica putative disease resistance protein RGA1 (LOC101757695), transcript variant X1, mRNA
sit-miR09-1-npr	2.5	Cleavage	Setaria italica putative disease resistance protein RGA1 (LOC101757695), transcript variant X2, mRNA
sit-miR09-1-npr	3	Cleavage	Setaria italica uncharacterized LOC101783007 (LOC101783007), mRNA
sit-miR09-1-npr	3	Cleavage	Setaria italica transcription factor bHLH54 (LOC105914030), transcript variant X1, mRNA
sit-miR09-1-npr	3	Cleavage	Setaria italica transcription factor bHLH54 (LOC105914030), transcript variant X2, mRNA
sit-miR09-1-npr	3	Cleavage	Setaria italica uncharacterized LOC101768601 (LOC101768601), mRNA
sit-miR09-1-npr	3	Cleavage	Setaria italica F-box protein At1g47340 (LOC101753950), mRNA
sit-miR09-1-npr	3	Cleavage	Setaria italica uncharacterized LOC101771460 (LOC101771460), mRNA
sit-miR09-1-npr	3	Cleavage	Setaria italica replication factor C subunit 3 (LOC101786762), transcript variant X3, mRNA
sit-miR09-1-npr	3	Cleavage	Setaria italica replication factor C subunit 3 (LOC101786762), transcript variant X1, mRNA
sit-miR09-1-npr	3	Cleavage	Setaria italica putative G-type lectin S-receptor-like serine/threonine-protein kinase At1g61610 (LOC101752943), mRNA
sit-miR09-1-npr	3	Cleavage	Setaria italica choline monooxygenase, chloroplastic (LOC101767591), mRNA
sit-miR09-1-npr	3.5	Cleavage	Setaria italica protein GRAVITROPIC IN THE LIGHT 1 (LOC101774215), mRNA
sit-miR09-1-npr	3.5	Cleavage	Setaria italica uncharacterized LOC101781134 (LOC101781134), transcript variant X2, mRNA
sit-miR09-1-npr	3.5	Cleavage	Setaria italica uncharacterized LOC101781134 (LOC101781134), transcript variant X1, mRNA
sit-miR09-1-npr	3.5	Cleavage	Setaria italica uncharacterized LOC101758896 (LOC101758896), mRNA
sit-miR09-1-npr	3.5	Cleavage	Setaria italica disease resistance protein RPM1 (LOC101767194), mRNA
sit-miR09-1-npr	3.5	Cleavage	Setaria italica iron-sulfur assembly protein IscA-like 1, mitochondrial (LOC101773261), mRNA
sit-miR09-1-npr	3.5	Cleavage	Setaria italica putative disease resistance protein RGA4 (LOC101782508), mRNA
sit-miR09-1-npr	3.5	Cleavage	Setaria italica probable pectin methyltransferase QUA2 (LOC101752622), mRNA
sit-miR09-1-npr	3.5	Translation	Setaria italica uncharacterized LOC101780113 (LOC101780113), mRNA
sit-miR09-1-npr	3.5	Cleavage	Setaria italica protein argonaute PNH1 (LOC101774465), transcript variant X1, mRNA
sit-miR09-1-npr	3.5	Cleavage	Setaria italica protein argonaute PNH1 (LOC101774465), transcript variant X2, mRNA
sit-miR09-1-npr	4	Cleavage	Setaria italica uncharacterized LOC101762520 (LOC101762520), mRNA
sit-miR09-1-npr	4	Cleavage	Setaria italica protein TSS (LOC101773704), transcript variant X1, mRNA
sit-miR09-1-npr	4	Translation	Setaria italica DNA replication ATP-dependent helicase/nuclease DNA2 (LOC101781823), transcript variant X1, mRNA
sit-miR09-1-npr	4	Translation	Setaria italica DNA replication ATP-dependent helicase/nuclease DNA2 (LOC101781823), transcript variant X2, mRNA
sit-miR09-1-npr	4	Cleavage	Setaria italica uncharacterized LOC101775473 (LOC101775473), mRNA
sit-miR09-1-npr	4	Cleavage	Setaria italica AUGMIN subunit 3 (LOC101783164), transcript variant X3, mRNA
sit-miR09-1-npr	4	Cleavage	Setaria italica outer envelope protein 64, chloroplastic (LOC101770938), mRNA
sit-miR09-1-npr	4	Cleavage	Setaria italica AUGMIN subunit 3 (LOC101783164), transcript variant X1, mRNA
sit-miR09-1-npr	4	Cleavage	Setaria italica AUGMIN subunit 3 (LOC101783164), transcript variant X2, mRNA
sit-miR09-1-npr	4	Cleavage	Setaria italica protein NAR1 (LOC101769593), mRNA
sit-miR09-1-npr	4	Cleavage	Setaria italica formimidoyltransferase-cyclodeaminase (LOC101758499), mRNA
sit-miR09-1-npr	4	Translation	Setaria italica importin subunit beta-1 (LOC101780106), mRNA
sit-miR09-1-npr	4	Cleavage	Setaria italica uncharacterized LOC101768619 (LOC101768619), mRNA
sit-miR09-1-npr	4	Cleavage	Setaria italica uncharacterized LOC105914289 (LOC105914289), mRNA
sit-miR09-1-npr	4	Cleavage	Setaria italica ubiquitin carboxyl-terminal hydrolase 8 (LOC101760670), transcript variant X2, mRNA
sit-miR09-1-npr	4	Cleavage	Setaria italica ubiquitin carboxyl-terminal hydrolase 8 (LOC101760670), transcript variant X1, mRNA
sit-miR09-1-npr	4	Cleavage	Setaria italica uncharacterized LOC101771772 (LOC101771772), mRNA
sit-miR09-1-npr	4	Cleavage	Setaria italica uncharacterized LOC101776502 (LOC101776502), mRNA
sit-miR09-1-npr	4	Cleavage	Setaria italica putative disease resistance protein RGA3 (LOC101765326), transcript variant X2, mRNA
sit-miR09-1-npr	4	Cleavage	Setaria italica F-box protein At2g26160 (LOC101778128), transcript variant X8, mRNA
sit-miR09-1-npr	4	Cleavage	Setaria italica F-box protein At2g26160 (LOC101778128), transcript variant X5, mRNA
sit-miR09-1-npr	4	Cleavage	Setaria italica F-box protein At2g26160 (LOC101778128), transcript variant X3, mRNA
sit-miR09-1-npr	4	Cleavage	Setaria italica F-box protein At2g26160 (LOC101778128), transcript variant X13, mRNA
sit-miR09-1-npr	4	Cleavage	Setaria italica F-box protein At2g26160 (LOC101778128), transcript variant X9, mRNA
sit-miR09-1-npr	4	Cleavage	Setaria italica F-box protein At2g26160 (LOC101778128), transcript variant X11, mRNA
sit-miR09-1-npr	4	Cleavage	Setaria italica F-box protein At2g26160 (LOC101778128), transcript variant X10, mRNA
sit-miR09-1-npr	4	Cleavage	Setaria italica F-box protein At2g26160 (LOC101778128), transcript variant X12, mRNA
sit-miR09-1-npr	4	Cleavage	Setaria italica F-box protein At2g26160 (LOC101778128), transcript variant X7, mRNA
sit-miR09-1-npr	4	Cleavage	Setaria italica F-box protein At2g26160 (LOC101778128), transcript variant X6, mRNA
sit-miR09-1-npr	4	Cleavage	Setaria italica F-box protein At2g26160 (LOC101778128), transcript variant X4, mRNA
sit-miR09-1-npr	4	Cleavage	Setaria italica uncharacterized LOC101762322 (LOC101762322), transcript variant X2, mRNA
sit-miR09-1-npr	4	Cleavage	Setaria italica uncharacterized LOC101762322 (LOC101762322), transcript variant X3, mRNA
sit-miR09-1-npr	4	Cleavage	Setaria italica uncharacterized LOC101762322 (LOC101762322), transcript variant X1, mRNA
sit-miR09-1-npr	4	Cleavage	Setaria italica uncharacterized LOC101769757 (LOC101769757), transcript variant X2, mRNA
sit-miR09-1-npr	4	Cleavage	Setaria italica uncharacterized LOC105914402 (LOC105914402), mRNA
sit-miR09-1-npr	4	Cleavage	Setaria italica uncharacterized LOC101769757 (LOC101769757), transcript variant X1, mRNA
sit-miR09-1-npr	4	Cleavage	Setaria italica zinc finger BED domain-containing protein RICESLEEPER 2-like (LOC105914279), mRNA
sit-miR09-1-npr	4	Cleavage	Setaria italica chaperonin CPN60-like 2, mitochondrial (LOC101764975), mRNA
sit-miR09-1-npr	4	Cleavage	Setaria italica ATP phosphoribosyltransferase, chloroplastic (LOC101786519), mRNA
sit-miR09-1-npr	4	Cleavage	Setaria italica disease resistance protein RPP5-like (LOC111258362), mRNA
sit-miR09-1-npr	4.5	Cleavage	Setaria italica uncharacterized LOC101783007 (LOC101783007), mRNA
sit-miR09-1-npr	4.5	Cleavage	Setaria italica probable acyl-CoA dehydrogenase IBR3 (LOC101775070), mRNA
sit-miR09-1-npr	4.5	Cleavage	Setaria italica uncharacterized LOC101783911 (LOC101783911), transcript variant X1, mRNA
sit-miR09-1-npr	4.5	Cleavage	Setaria italica uncharacterized LOC101783911 (LOC101783911), transcript variant X2, mRNA
sit-miR09-1-npr	4.5	Cleavage	Setaria italica sodium/hydrogen exchanger 6 (LOC101767406), mRNA
sit-miR09-1-npr	4.5	Cleavage	Setaria italica ABC transporter G family member 38 (LOC101781773), mRNA
sit-miR09-1-npr	4.5	Translation	Setaria italica pantothenate kinase 2 (LOC101769682), mRNA
sit-miR09-1-npr	4.5	Translation	Setaria italica uncharacterized LOC101766804 (LOC101766804), mRNA
sit-miR09-1-npr	4.5	Cleavage	Setaria italica paired amphipathic helix protein Sin3-like 4 (LOC101786062), transcript variant X1, mRNA
sit-miR09-1-npr	4.5	Cleavage	Setaria italica paired amphipathic helix protein Sin3-like 4 (LOC101786062), transcript variant X2, mRNA
sit-miR09-1-npr	4.5	Cleavage	Setaria italica hydroxycinnamoyltransferase 2 (LOC101782416), mRNA
sit-miR09-1-npr	4.5	Cleavage	Setaria italica uncharacterized LOC101758266 (LOC101758266), mRNA
sit-miR09-1-npr	4.5	Cleavage	Setaria italica regulator of nonsense transcripts UPF2 (LOC101768463), transcript variant X2, mRNA
sit-miR09-1-npr	4.5	Cleavage	Setaria italica ubiquitin carboxyl-terminal hydrolase 8 (LOC101760670), transcript variant X2, mRNA
sit-miR09-1-npr	4.5	Cleavage	Setaria italica ubiquitin carboxyl-terminal hydrolase 8 (LOC101760670), transcript variant X1, mRNA
sit-miR09-1-npr	4.5	Cleavage	Setaria italica uncharacterized LOC101767048 (LOC101767048), mRNA
sit-miR09-1-npr	4.5	Cleavage	Setaria italica uncharacterized LOC101778796 (LOC101778796), mRNA
sit-miR09-1-npr	4.5	Cleavage	Setaria italica probable auxin efflux carrier component 8 (LOC101757726), transcript variant X1, mRNA
sit-miR09-1-npr	4.5	Cleavage	Setaria italica probable auxin efflux carrier component 8 (LOC101757726), transcript variant X2, mRNA
sit-miR09-1-npr	4.5	Cleavage	Setaria italica DExH-box ATP-dependent RNA helicase DExH7, chloroplastic (LOC101764258), transcript variant X1, mRNA
sit-miR09-1-npr	4.5	Cleavage	Setaria italica DExH-box ATP-dependent RNA helicase DExH7, chloroplastic (LOC101764258), transcript variant X3, mRNA
sit-miR09-1-npr	4.5	Cleavage	Setaria italica DExH-box ATP-dependent RNA helicase DExH7, chloroplastic (LOC101764258), transcript variant X2, mRNA
sit-miR09-1-npr	4.5	Cleavage	Setaria italica DExH-box ATP-dependent RNA helicase DExH7, chloroplastic (LOC101764258), transcript variant X4, mRNA
sit-miR09-1-npr	4.5	Cleavage	Setaria italica DExH-box ATP-dependent RNA helicase DExH7, chloroplastic (LOC101764258), transcript variant X5, mRNA
sit-miR09-1-npr	4.5	Cleavage	Setaria italica diphthine methyltransferase homolog (LOC101762918), mRNA
sit-miR09-1-npr	4.5	Cleavage	Setaria italica putative 12-oxophytodienoate reductase 13 (LOC101757769), transcript variant X1, mRNA
sit-miR09-1-npr	4.5	Cleavage	Setaria italica putative 12-oxophytodienoate reductase 13 (LOC101757769), transcript variant X2, mRNA
sit-miR09-1-npr	4.5	Cleavage	Setaria italica uncharacterized LOC101775890 (LOC101775890), mRNA
sit-miR09-1-npr	4.5	Cleavage	Setaria italica uncharacterized LOC101760382 (LOC101760382), mRNA
sit-miR09-1-npr	4.5	Cleavage	Setaria italica DNA-binding protein SMUBP-2 (LOC101785767), transcript variant X1, mRNA
sit-miR09-1-npr	4.5	Cleavage	Setaria italica DNA-binding protein SMUBP-2 (LOC101785767), transcript variant X2, mRNA
sit-miR09-1-npr	4.5	Cleavage	Setaria italica organic cation/carnitine transporter 7 (LOC101769277), transcript variant X2, mRNA
sit-miR09-1-npr	4.5	Cleavage	Setaria italica organic cation/carnitine transporter 7 (LOC101769277), transcript variant X1, mRNA
sit-miR09-1-npr	5	Translation	Setaria italica 1,4-alpha-glucan-branching enzyme 2, chloroplastic/amyloplastic (LOC101774505), mRNA
sit-miR09-1-npr	5	Cleavage	Setaria italica delta-aminolevulinic acid dehydratase, chloroplastic (LOC101755545), mRNA
sit-miR09-1-npr	5	Cleavage	Setaria italica ARF guanine-nucleotide exchange factor GNOM (LOC101780117), mRNA
sit-miR09-1-npr	5	Cleavage	Setaria italica trihelix transcription factor GTL1 (LOC101762434), mRNA
sit-miR09-1-npr	5	Cleavage	Setaria italica CST complex subunit STN1 (LOC101756218), transcript variant X2, mRNA
sit-miR09-1-npr	5	Cleavage	Setaria italica asparagine--tRNA ligase, chloroplastic/mitochondrial (LOC101767933), mRNA
sit-miR09-1-npr	5	Translation	Setaria italica mitochondrial fission 1 protein A (LOC101765648), transcript variant X1, mRNA
sit-miR09-1-npr	5	Translation	Setaria italica mitochondrial fission 1 protein A (LOC101765648), transcript variant X2, mRNA
sit-miR09-1-npr	5	Cleavage	Setaria italica uncharacterized LOC111257032 (LOC111257032), mRNA
sit-miR09-1-npr	5	Cleavage	Setaria italica protein NPG1 (LOC101784544), transcript variant X2, mRNA
sit-miR09-1-npr	5	Cleavage	Setaria italica protein NPG1 (LOC101784544), transcript variant X1, mRNA
sit-miR09-1-npr	5	Cleavage	Setaria italica serine/threonine-protein kinase AtPK2/AtPK19 (LOC101762974), mRNA
sit-miR09-1-npr	5	Cleavage	Setaria italica uncharacterized LOC111255755 (LOC111255755), transcript variant X1, mRNA
sit-miR09-1-npr	5	Cleavage	Setaria italica uncharacterized LOC111255755 (LOC111255755), transcript variant X2, mRNA
sit-miR09-1-npr	5	Cleavage	Setaria italica NADP-dependent malic enzyme (LOC101757986), mRNA
sit-miR09-1-npr	5	Translation	Setaria italica CBL-interacting protein kinase 32 (LOC101753202), mRNA
sit-miR09-1-npr	5	Cleavage	Setaria italica beta-sesquiphellandrene synthase (LOC101767375), mRNA
sit-miR09-1-npr	5	Cleavage	Setaria italica 7-deoxyloganetic acid glucosyltransferase (LOC101771811), mRNA
sit-miR09-1-npr	5	Translation	Setaria italica CBL-interacting protein kinase 32 (LOC101769028), mRNA
sit-miR09-1-npr	5	Cleavage	Setaria italica pyridoxal kinase (LOC101764038), transcript variant X2, mRNA
sit-miR09-1-npr	5	Cleavage	Setaria italica pyridoxal kinase (LOC101764038), transcript variant X3, mRNA
sit-miR09-1-npr	5	Cleavage	Setaria italica pyridoxal kinase (LOC101764038), transcript variant X1, mRNA
sit-miR103-npr	2.5	Cleavage	Setaria italica ABC transporter G family member 51 (LOC101782947), mRNA
sit-miR103-npr	3	Cleavage	Setaria italica hexokinase-6 (LOC101756109), mRNA
sit-miR103-npr	3	Cleavage	Setaria italica basic proline-rich protein-like (LOC101786955), mRNA
sit-miR103-npr	3	Cleavage	Setaria italica protein SHI RELATED SEQUENCE 1 (LOC101780681), transcript variant X2, mRNA
sit-miR103-npr	3	Cleavage	Setaria italica protein SHI RELATED SEQUENCE 1 (LOC101780681), transcript variant X1, mRNA
sit-miR103-npr	3	Cleavage	Setaria italica protein BREAST CANCER SUSCEPTIBILITY 2 homolog B (LOC101775022), transcript variant X2, mRNA
sit-miR103-npr	3	Cleavage	Setaria italica protein BREAST CANCER SUSCEPTIBILITY 2 homolog B (LOC101775022), transcript variant X1, mRNA
sit-miR103-npr	3	Cleavage	Setaria italica uncharacterized LOC101770176 (LOC101770176), transcript variant X2, mRNA
sit-miR103-npr	3	Cleavage	Setaria italica uncharacterized LOC101770176 (LOC101770176), transcript variant X1, mRNA
sit-miR103-npr	3.5	Cleavage	Setaria italica eukaryotic translation initiation factor 4B3 (LOC101768702), mRNA
sit-miR103-npr	3.5	Cleavage	Setaria italica CBL-interacting serine/threonine-protein kinase 21 (LOC101768025), transcript variant X2, mRNA
sit-miR103-npr	3.5	Cleavage	Setaria italica CBL-interacting serine/threonine-protein kinase 21 (LOC101768025), transcript variant X1, mRNA
sit-miR103-npr	3.5	Cleavage	Setaria italica uncharacterized LOC101765793 (LOC101765793), mRNA
sit-miR103-npr	3.5	Cleavage	Setaria italica ribosomal RNA-processing protein 17 (LOC101784319), transcript variant X1, mRNA
sit-miR103-npr	3.5	Cleavage	Setaria italica heterogeneous nuclear ribonucleoprotein U-like protein 1 (LOC101777518), mRNA
sit-miR103-npr	3.5	Cleavage	Setaria italica 40S ribosomal protein S15a-5 (LOC101763782), mRNA
sit-miR103-npr	3.5	Cleavage	Setaria italica probable glutathione S-transferase BZ2 (LOC101786893), mRNA
sit-miR103-npr	4	Translation	Setaria italica anthranilate O-methyltransferase 2 (LOC101785915), mRNA
sit-miR103-npr	4	Translation	Setaria italica anthranilate O-methyltransferase 2 (LOC101786323), mRNA
sit-miR103-npr	4	Cleavage	Setaria italica RNA-binding protein 42 (LOC101763191), mRNA
sit-miR103-npr	4	Cleavage	Setaria italica 4-coumarate--CoA ligase-like 7 (LOC101773471), transcript variant X1, mRNA
sit-miR103-npr	4	Translation	Setaria italica DNA repair protein RAD51 homolog 3 (LOC101769232), mRNA
sit-miR103-npr	4	Translation	Setaria italica 60S ribosomal protein L12-1 (LOC101765613), mRNA
sit-miR103-npr	4	Cleavage	Setaria italica disease resistance protein RGA2 (LOC101763804), mRNA
sit-miR103-npr	4	Cleavage	Setaria italica myosin heavy chain, skeletal muscle (LOC101781548), mRNA
sit-miR103-npr	4	Cleavage	Setaria italica nudix hydrolase 2 (LOC101779474), transcript variant X2, mRNA
sit-miR103-npr	4	Cleavage	Setaria italica nudix hydrolase 2 (LOC101779474), transcript variant X1, mRNA
sit-miR103-npr	4	Cleavage	Setaria italica probable protein phosphatase 2C 44 (LOC101763327), mRNA
sit-miR103-npr	4	Cleavage	Setaria italica uncharacterized LOC101770147 (LOC101770147), mRNA
sit-miR103-npr	4	Cleavage	Setaria italica 3-ketoacyl-CoA synthase 4-like (LOC101760099), mRNA
sit-miR103-npr	4	Translation	Setaria italica type I inositol polyphosphate 5-phosphatase 4 (LOC101781810), mRNA
sit-miR103-npr	4.5	Cleavage	Setaria italica uncharacterized LOC101761062 (LOC101761062), transcript variant X2, mRNA
sit-miR103-npr	4.5	Cleavage	Setaria italica uncharacterized LOC101761062 (LOC101761062), transcript variant X3, mRNA
sit-miR103-npr	4.5	Cleavage	Setaria italica uncharacterized LOC101761062 (LOC101761062), transcript variant X1, mRNA
sit-miR103-npr	4.5	Cleavage	Setaria italica uncharacterized LOC101758690 (LOC101758690), mRNA
sit-miR103-npr	4.5	Cleavage	Setaria italica nuclear pore complex protein NUP93A (LOC101763253), mRNA
sit-miR103-npr	4.5	Cleavage	Setaria italica uncharacterized LOC101774620 (LOC101774620), transcript variant X4, mRNA
sit-miR103-npr	4.5	Cleavage	Setaria italica uncharacterized LOC101774620 (LOC101774620), transcript variant X2, mRNA
sit-miR103-npr	4.5	Cleavage	Setaria italica uncharacterized LOC101774620 (LOC101774620), transcript variant X3, mRNA
sit-miR103-npr	4.5	Cleavage	Setaria italica uncharacterized LOC101774620 (LOC101774620), transcript variant X1, mRNA
sit-miR103-npr	4.5	Cleavage	Setaria italica probable ascorbate-specific transmembrane electron transporter 2 (LOC101763592), mRNA
sit-miR103-npr	4.5	Translation	Setaria italica benzoate O-methyltransferase (LOC101785242), mRNA
sit-miR103-npr	4.5	Cleavage	Setaria italica protein PHOSPHATE STARVATION RESPONSE 2 (LOC101773169), transcript variant X2, mRNA
sit-miR103-npr	4.5	Cleavage	Setaria italica protein PHOSPHATE STARVATION RESPONSE 2 (LOC101773169), transcript variant X1, mRNA
sit-miR103-npr	4.5	Cleavage	Setaria italica uncharacterized LOC101771642 (LOC101771642), transcript variant X2, mRNA
sit-miR103-npr	4.5	Cleavage	Setaria italica gibberellin 20 oxidase 1-D (LOC101760262), mRNA
sit-miR103-npr	4.5	Cleavage	Setaria italica transcription factor EAT1 (LOC101759100), mRNA
sit-miR103-npr	4.5	Cleavage	Setaria italica nudix hydrolase 21, chloroplastic (LOC101776346), mRNA
sit-miR103-npr	4.5	Cleavage	Setaria italica uncharacterized LOC101783431 (LOC101783431), mRNA
sit-miR103-npr	4.5	Translation	Setaria italica epoxide hydrolase A (LOC101785084), mRNA
sit-miR103-npr	4.5	Translation	Setaria italica transcription factor bHLH96 (LOC101754406), mRNA
sit-miR103-npr	4.5	Translation	Setaria italica uncharacterized LOC101783352 (LOC101783352), mRNA
sit-miR103-npr	4.5	Translation	Setaria italica putative disease resistance RPP13-like protein 2 (LOC101769314), mRNA
sit-miR103-npr	4.5	Cleavage	Setaria italica methylcrotonoyl-CoA carboxylase beta chain, mitochondrial (LOC101780040), mRNA
sit-miR103-npr	4.5	Cleavage	Setaria italica phosphatidylserine decarboxylase proenzyme 2 (LOC101766397), mRNA
sit-miR103-npr	5	Cleavage	Setaria italica hydroquinone glucosyltransferase (LOC101784411), mRNA
sit-miR103-npr	5	Cleavage	Setaria italica stress response protein nst1-like (LOC101770515), mRNA
sit-miR103-npr	5	Cleavage	Setaria italica potassium transporter 1 (LOC101766299), transcript variant X2, mRNA
sit-miR103-npr	5	Cleavage	Setaria italica potassium transporter 1 (LOC101766299), transcript variant X1, mRNA
sit-miR103-npr	5	Cleavage	Setaria italica uncharacterized LOC101766028 (LOC101766028), transcript variant X2, mRNA
sit-miR103-npr	5	Cleavage	Setaria italica uncharacterized LOC101766028 (LOC101766028), transcript variant X1, mRNA
sit-miR103-npr	5	Cleavage	Setaria italica uncharacterized LOC101766028 (LOC101766028), transcript variant X4, mRNA
sit-miR103-npr	5	Cleavage	Setaria italica uncharacterized LOC101766028 (LOC101766028), transcript variant X3, mRNA
sit-miR103-npr	5	Cleavage	Setaria italica uncharacterized protein At1g04910 (LOC101783943), transcript variant X1, mRNA
sit-miR103-npr	5	Cleavage	Setaria italica potassium transporter 1 (LOC101765477), mRNA
sit-miR103-npr	5	Translation	Setaria italica serine/threonine-protein kinase fray2 (LOC101756069), transcript variant X2, mRNA
sit-miR103-npr	5	Translation	Setaria italica serine/threonine-protein kinase fray2 (LOC101756069), transcript variant X1, mRNA
sit-miR103-npr	5	Translation	Setaria italica structural maintenance of chromosomes protein 1 (LOC101773711), mRNA
sit-miR103-npr	5	Cleavage	Setaria italica transcription factor ILI7 (LOC101767845), mRNA
sit-miR103-npr	5	Cleavage	Setaria italica protein BIG GRAIN 1-like (LOC111255879), mRNA
sit-miR103-npr	5	Cleavage	Setaria italica UDP-glycosyltransferase 72B3 (LOC101775095), mRNA
sit-miR103-npr	5	Translation	Setaria italica protein NSP-INTERACTING KINASE 3 (LOC101784303), mRNA
sit-miR103-npr	5	Cleavage	Setaria italica SPX domain-containing protein 1 (LOC101763288), mRNA
sit-miR103-npr	5	Cleavage	Setaria italica actin cytoskeleton-regulatory complex protein pan1 (LOC101762470), mRNA
sit-miR103-npr	5	Cleavage	Setaria italica coiled-coil domain-containing protein 25 (LOC101775010), mRNA
sit-miR103-npr	5	Translation	Setaria italica uncharacterized LOC101776002 (LOC101776002), mRNA
sit-miR103-npr	5	Translation	Setaria italica inactive poly [ADP-ribose] polymerase RCD1 (LOC101762696), transcript variant X2, mRNA
sit-miR103-npr	5	Cleavage	Setaria italica pentatricopeptide repeat-containing protein At5g47360-like (LOC101764499), mRNA
sit-miR104-npr	1.5	Cleavage	Setaria italica hexokinase-6 (LOC101756109), mRNA
sit-miR104-npr	2.5	Cleavage	Setaria italica chaperone protein dnaJ 6 (LOC101752744), mRNA
sit-miR104-npr	2.5	Cleavage	Setaria italica uncharacterized LOC101779855 (LOC101779855), transcript variant X2, mRNA
sit-miR104-npr	2.5	Cleavage	Setaria italica uncharacterized LOC101779855 (LOC101779855), transcript variant X1, mRNA
sit-miR104-npr	2.5	Cleavage	Setaria italica uncharacterized LOC101761506 (LOC101761506), mRNA
sit-miR104-npr	3	Cleavage	Setaria italica protein TIFY 5 (LOC101764522), transcript variant X1, mRNA
sit-miR104-npr	3	Cleavage	Setaria italica gibberellin 20 oxidase 1-D (LOC101760262), mRNA
sit-miR104-npr	3	Cleavage	Setaria italica protein PHOSPHATE STARVATION RESPONSE 2 (LOC101773169), transcript variant X2, mRNA
sit-miR104-npr	3	Cleavage	Setaria italica protein PHOSPHATE STARVATION RESPONSE 2 (LOC101773169), transcript variant X1, mRNA
sit-miR104-npr	3	Cleavage	Setaria italica transcription factor EAT1 (LOC101759100), mRNA
sit-miR104-npr	3	Cleavage	Setaria italica uncharacterized LOC101783431 (LOC101783431), mRNA
sit-miR104-npr	3	Cleavage	Setaria italica uncharacterized LOC101768168 (LOC101768168), mRNA
sit-miR104-npr	3	Cleavage	Setaria italica 26.2 kDa heat shock protein, mitochondrial (LOC101766359), mRNA
sit-miR104-npr	3	Cleavage	Setaria italica homeobox-leucine zipper protein HOX11 (LOC101775466), mRNA
sit-miR104-npr	3	Cleavage	Setaria italica (S)-beta-bisabolene synthase (LOC101756584), mRNA
sit-miR104-npr	3	Cleavage	Setaria italica uncharacterized LOC101762187 (LOC101762187), mRNA
sit-miR104-npr	3	Cleavage	Setaria italica BEL1-like homeodomain protein 4 (LOC101778634), mRNA
sit-miR104-npr	3	Cleavage	Setaria italica mechanosensitive ion channel protein 10 (LOC101756213), mRNA
sit-miR104-npr	3	Cleavage	Setaria italica E3 ubiquitin-protein ligase SINAT5 (LOC101770900), mRNA
sit-miR104-npr	3	Cleavage	Setaria italica CASP-like protein 2A1 (LOC101769947), mRNA
sit-miR104-npr	3	Cleavage	Setaria italica ubiquitin-conjugating enzyme E2 4 (LOC101760827), mRNA
sit-miR104-npr	3	Cleavage	Setaria italica ribosomal RNA-processing protein 17 (LOC101768946), mRNA
sit-miR104-npr	3	Cleavage	Setaria italica 26.2 kDa heat shock protein, mitochondrial (LOC101769739), mRNA
sit-miR104-npr	3	Cleavage	Setaria italica uncharacterized LOC101761496 (LOC101761496), mRNA
sit-miR104-npr	3.5	Cleavage	Setaria italica regulator of G-protein signaling 1 (LOC101770476), transcript variant X1, mRNA
sit-miR104-npr	3.5	Cleavage	Setaria italica hydroquinone glucosyltransferase (LOC101784411), mRNA
sit-miR104-npr	3.5	Cleavage	Setaria italica uncharacterized LOC101780300 (LOC101780300), mRNA
sit-miR104-npr	3.5	Cleavage	Setaria italica homeobox-leucine zipper protein ROC8 (LOC101760452), mRNA
sit-miR104-npr	3.5	Cleavage	Setaria italica probable protein phosphatase 2C 34 (LOC101762006), mRNA
sit-miR104-npr	3.5	Cleavage	Setaria italica cysteine-rich receptor-like protein kinase 6 (LOC101786262), mRNA
sit-miR104-npr	3.5	Cleavage	Setaria italica aquaporin SIP1-1 (LOC101759426), mRNA
sit-miR104-npr	3.5	Cleavage	Setaria italica ADP-ribosylation factor (LOC101754188), mRNA
sit-miR104-npr	3.5	Cleavage	Setaria italica nuclear transcription factor Y subunit A-1 (LOC101762684), mRNA
sit-miR104-npr	3.5	Translation	Setaria italica uncharacterized LOC101773912 (LOC101773912), transcript variant X2, mRNA
sit-miR104-npr	3.5	Translation	Setaria italica uncharacterized LOC101773912 (LOC101773912), transcript variant X1, mRNA
sit-miR104-npr	3.5	Cleavage	Setaria italica protein phosphatase 1 regulatory subunit 3F (LOC101771880), mRNA
sit-miR104-npr	3.5	Cleavage	Setaria italica NADP-specific glutamate dehydrogenase (LOC101783250), mRNA
sit-miR104-npr	4	Cleavage	Setaria italica protein prenyltransferase alpha subunit repeat-containing protein 1-B (LOC101761733), transcript variant X2, mRNA
sit-miR104-npr	4	Cleavage	Setaria italica serine/arginine-rich splicing factor RS31 (LOC101772434), mRNA
sit-miR104-npr	4	Cleavage	Setaria italica aspartyl protease family protein At5g10770 (LOC101769796), transcript variant X2, mRNA
sit-miR104-npr	4	Cleavage	Setaria italica protein NCA1 (LOC101770029), mRNA
sit-miR104-npr	4	Cleavage	Setaria italica BAG family molecular chaperone regulator 1 (LOC101780031), mRNA
sit-miR104-npr	4	Cleavage	Setaria italica pentatricopeptide repeat-containing protein At5g47360-like (LOC101752844), mRNA
sit-miR104-npr	4	Cleavage	Setaria italica 26.2 kDa heat shock protein, mitochondrial (LOC101766359), mRNA
sit-miR104-npr	4	Cleavage	Setaria italica uncharacterized LOC101759958 (LOC101759958), mRNA
sit-miR104-npr	4	Cleavage	Setaria italica tetratricopeptide repeat protein 38 (LOC101774452), mRNA
sit-miR104-npr	4	Cleavage	Setaria italica uncharacterized LOC101756762 (LOC101756762), mRNA
sit-miR104-npr	4	Cleavage	Setaria italica NAD(P)H-quinone oxidoreductase subunit N, chloroplastic (LOC101786615), mRNA
sit-miR104-npr	4	Cleavage	Setaria italica uncharacterized protein At1g04910 (LOC101758269), mRNA
sit-miR104-npr	4	Cleavage	Setaria italica copper methylamine oxidase (LOC101784250), mRNA
sit-miR104-npr	4	Cleavage	Setaria italica AAA-ATPase At3g50940 (LOC101772252), mRNA
sit-miR104-npr	4	Cleavage	Setaria italica uncharacterized LOC101765619 (LOC101765619), mRNA
sit-miR104-npr	4	Cleavage	Setaria italica vacuolar protein sorting-associated protein 28 homolog 1 (LOC101760030), mRNA
sit-miR104-npr	4	Cleavage	Setaria italica protein BIG GRAIN 1-like (LOC111255879), mRNA
sit-miR104-npr	4	Cleavage	Setaria italica probable histone acetyltransferase HAC-like 3 (LOC101762503), transcript variant X3, mRNA
sit-miR104-npr	4	Cleavage	Setaria italica probable histone acetyltransferase HAC-like 3 (LOC101762503), transcript variant X2, mRNA
sit-miR104-npr	4	Cleavage	Setaria italica probable histone acetyltransferase HAC-like 3 (LOC101762503), transcript variant X1, mRNA
sit-miR104-npr	4	Cleavage	Setaria italica cytosolic sulfotransferase 18 (LOC101777484), mRNA
sit-miR104-npr	4.5	Cleavage	Setaria italica putative glycine-rich cell wall structural protein 1 (LOC101768305), mRNA
sit-miR104-npr	4.5	Translation	Setaria italica uncharacterized protein At4g22758 (LOC101785990), mRNA
sit-miR104-npr	4.5	Translation	Setaria italica cytochrome P450 90B2 (LOC101770693), transcript variant X2, mRNA
sit-miR104-npr	4.5	Translation	Setaria italica cytochrome P450 90B2 (LOC101770693), transcript variant X3, mRNA
sit-miR104-npr	4.5	Translation	Setaria italica cytochrome P450 90B2 (LOC101770693), transcript variant X1, mRNA
sit-miR104-npr	4.5	Cleavage	Setaria italica uncharacterized LOC101755854 (LOC101755854), transcript variant X1, mRNA
sit-miR104-npr	4.5	Cleavage	Setaria italica uncharacterized LOC101755854 (LOC101755854), transcript variant X3, mRNA
sit-miR104-npr	4.5	Cleavage	Setaria italica uncharacterized LOC101755854 (LOC101755854), transcript variant X2, mRNA
sit-miR104-npr	4.5	Cleavage	Setaria italica random slug protein 5 (LOC101765936), mRNA
sit-miR104-npr	4.5	Cleavage	Setaria italica gluconokinase (LOC101782481), transcript variant X3, mRNA
sit-miR104-npr	4.5	Cleavage	Setaria italica uncharacterized LOC101771589 (LOC101771589), mRNA
sit-miR104-npr	4.5	Cleavage	Setaria italica gluconokinase (LOC101782481), transcript variant X2, mRNA
sit-miR104-npr	4.5	Cleavage	Setaria italica gluconokinase (LOC101782481), transcript variant X1, mRNA
sit-miR104-npr	4.5	Cleavage	Setaria italica triosephosphate isomerase, chloroplastic (LOC101773317), mRNA
sit-miR104-npr	4.5	Cleavage	Setaria italica aldo-keto reductase family 4 member C10 (LOC101773538), mRNA
sit-miR104-npr	4.5	Cleavage	Setaria italica pentatricopeptide repeat-containing protein At4g20770 (LOC101768292), mRNA
sit-miR104-npr	4.5	Cleavage	Setaria italica nuclear pore complex protein NUP93A (LOC101763253), mRNA
sit-miR104-npr	4.5	Translation	Setaria italica transcription factor PCF5 (LOC101777880), mRNA
sit-miR104-npr	4.5	Cleavage	Setaria italica uncharacterized LOC101766050 (LOC101766050), transcript variant X1, mRNA
sit-miR104-npr	4.5	Cleavage	Setaria italica uncharacterized LOC101766050 (LOC101766050), transcript variant X2, mRNA
sit-miR104-npr	4.5	Cleavage	Setaria italica eukaryotic translation initiation factor 2A (LOC101761519), mRNA
sit-miR104-npr	4.5	Cleavage	Setaria italica uncharacterized LOC101753381 (LOC101753381), transcript variant X1, mRNA
sit-miR104-npr	4.5	Cleavage	Setaria italica uncharacterized LOC101753781 (LOC101753781), mRNA
sit-miR104-npr	4.5	Cleavage	Setaria italica uncharacterized LOC101774620 (LOC101774620), transcript variant X4, mRNA
sit-miR104-npr	4.5	Cleavage	Setaria italica uncharacterized LOC101774620 (LOC101774620), transcript variant X2, mRNA
sit-miR104-npr	4.5	Cleavage	Setaria italica protein BREAST CANCER SUSCEPTIBILITY 2 homolog B (LOC101775022), transcript variant X2, mRNA
sit-miR104-npr	4.5	Cleavage	Setaria italica protein BREAST CANCER SUSCEPTIBILITY 2 homolog B (LOC101775022), transcript variant X1, mRNA
sit-miR104-npr	4.5	Cleavage	Setaria italica uncharacterized LOC101774620 (LOC101774620), transcript variant X3, mRNA
sit-miR104-npr	4.5	Cleavage	Setaria italica uncharacterized LOC101774620 (LOC101774620), transcript variant X1, mRNA
sit-miR104-npr	4.5	Cleavage	Setaria italica glycine-rich protein DOT1-like (LOC111258465), mRNA
sit-miR104-npr	5	Cleavage	Setaria italica CBL-interacting serine/threonine-protein kinase 21 (LOC101768025), transcript variant X2, mRNA
sit-miR104-npr	5	Cleavage	Setaria italica CBL-interacting serine/threonine-protein kinase 21 (LOC101768025), transcript variant X1, mRNA
sit-miR104-npr	5	Cleavage	Setaria italica heat stress transcription factor C-1b (LOC101767343), mRNA
sit-miR104-npr	5	Translation	Setaria italica serine/threonine-protein kinase RIPK (LOC101772470), mRNA
sit-miR104-npr	5	Cleavage	Setaria italica disease resistance protein RGA2 (LOC101763804), mRNA
sit-miR104-npr	5	Cleavage	Setaria italica protein FLOURY 1 (LOC101785181), mRNA
sit-miR104-npr	5	Translation	Setaria italica temperature-induced lipocalin-1 (LOC101782198), mRNA
sit-miR104-npr	5	Cleavage	Setaria italica uncharacterized LOC101760973 (LOC101760973), mRNA
sit-miR104-npr	5	Cleavage	Setaria italica putative F-box/kelch-repeat protein At1g15680 (LOC101777533), mRNA
sit-miR104-npr	5	Cleavage	Setaria italica cingulin (LOC101757471), mRNA
sit-miR104-npr	5	Cleavage	Setaria italica stress response protein nst1-like (LOC101770515), mRNA
sit-miR104-npr	5	Cleavage	Setaria italica 3-ketoacyl-CoA synthase 4-like (LOC101760099), mRNA
sit-miR104-npr	5	Cleavage	Setaria italica probable serine/threonine-protein kinase PBL23 (LOC101783701), mRNA
sit-miR104-npr	5	Translation	Setaria italica probable calcium-binding protein CML14 (LOC101772794), mRNA
sit-miR104-npr	5	Cleavage	Setaria italica adenylyltransferase and sulfurtransferase MOCS3-1 (LOC101775257), mRNA
sit-miR104-npr	5	Cleavage	Setaria italica protein IQ-DOMAIN 1 (LOC101772499), mRNA
sit-miR104-npr	5	Cleavage	Setaria italica uncharacterized LOC101766028 (LOC101766028), transcript variant X2, mRNA
sit-miR104-npr	5	Cleavage	Setaria italica uncharacterized LOC101766028 (LOC101766028), transcript variant X1, mRNA
sit-miR104-npr	5	Cleavage	Setaria italica uncharacterized LOC101766028 (LOC101766028), transcript variant X4, mRNA
sit-miR104-npr	5	Cleavage	Setaria italica uncharacterized LOC101766028 (LOC101766028), transcript variant X3, mRNA
sit-miR105-npr	2.5	Cleavage	Setaria italica pentatricopeptide repeat-containing protein At3g02330, mitochondrial (LOC101771340), transcript variant X2, mRNA
sit-miR105-npr	2.5	Cleavage	Setaria italica pentatricopeptide repeat-containing protein At3g02330, mitochondrial (LOC101771340), transcript variant X1, mRNA
sit-miR105-npr	2.5	Translation	Setaria italica germin-like protein 5-1 (LOC101763765), mRNA
sit-miR105-npr	2.5	Translation	Setaria italica germin-like protein 5-1 (LOC101785627), mRNA
sit-miR105-npr	3	Cleavage	Setaria italica transcription factor EAT1 (LOC101759100), mRNA
sit-miR105-npr	3	Cleavage	Setaria italica uncharacterized LOC101753472 (LOC101753472), mRNA
sit-miR105-npr	3	Cleavage	Setaria italica pentatricopeptide repeat-containing protein At5g03800 (LOC101775456), mRNA
sit-miR105-npr	3	Cleavage	Setaria italica protein TIFY 5 (LOC101764522), transcript variant X1, mRNA
sit-miR105-npr	3	Cleavage	Setaria italica (S)-beta-bisabolene synthase (LOC101756584), mRNA
sit-miR105-npr	3	Cleavage	Setaria italica uncharacterized LOC101762187 (LOC101762187), mRNA
sit-miR105-npr	3	Cleavage	Setaria italica glycine-rich cell wall structural protein 2-like (LOC101760813), mRNA
sit-miR105-npr	3	Cleavage	Setaria italica 26.2 kDa heat shock protein, mitochondrial (LOC101766359), mRNA
sit-miR105-npr	3	Cleavage	Setaria italica uncharacterized LOC101758590 (LOC101758590), transcript variant X2, mRNA
sit-miR105-npr	3	Cleavage	Setaria italica uncharacterized LOC101758590 (LOC101758590), transcript variant X1, mRNA
sit-miR105-npr	3	Cleavage	Setaria italica 26.2 kDa heat shock protein, mitochondrial (LOC101769739), mRNA
sit-miR105-npr	3	Cleavage	Setaria italica uncharacterized LOC101761496 (LOC101761496), mRNA
sit-miR105-npr	3.5	Cleavage	Setaria italica ferritin-1, chloroplastic (LOC101771422), mRNA
sit-miR105-npr	3.5	Cleavage	Setaria italica ferritin-1, chloroplastic (LOC101778084), mRNA
sit-miR105-npr	3.5	Cleavage	Setaria italica pentatricopeptide repeat-containing protein At1g09410, mitochondrial (LOC101783289), mRNA
sit-miR105-npr	3.5	Cleavage	Setaria italica uncharacterized LOC101755428 (LOC101755428), transcript variant X2, mRNA
sit-miR105-npr	3.5	Cleavage	Setaria italica uncharacterized LOC101755428 (LOC101755428), transcript variant X1, mRNA
sit-miR105-npr	3.5	Cleavage	Setaria italica cysteine-rich receptor-like protein kinase 25 (LOC101775169), mRNA
sit-miR105-npr	3.5	Cleavage	Setaria italica E3 ubiquitin-protein ligase Os03g0188200-like (LOC101760281), mRNA
sit-miR105-npr	3.5	Cleavage	Setaria italica chromatin assembly factor 1 subunit FSM (LOC101769514), partial mRNA
sit-miR105-npr	3.5	Cleavage	Setaria italica aquaporin SIP1-1 (LOC101759426), mRNA
sit-miR105-npr	3.5	Cleavage	Setaria italica probable sugar phosphate/phosphate translocator At1g06470 (LOC101773128), transcript variant X2, mRNA
sit-miR105-npr	3.5	Cleavage	Setaria italica hexokinase-6 (LOC101756109), mRNA
sit-miR105-npr	3.5	Cleavage	Setaria italica probable sugar phosphate/phosphate translocator At1g06470 (LOC101773128), transcript variant X1, mRNA
sit-miR105-npr	3.5	Cleavage	Setaria italica NADP-specific glutamate dehydrogenase (LOC101783250), mRNA
sit-miR105-npr	3.5	Cleavage	Setaria italica translation initiation factor IF-2 (LOC101773516), mRNA
sit-miR105-npr	4	Cleavage	Setaria italica protein TIC110, chloroplastic (LOC101753913), mRNA
sit-miR105-npr	4	Cleavage	Setaria italica protein NCA1 (LOC101770029), mRNA
sit-miR105-npr	4	Cleavage	Setaria italica pentatricopeptide repeat-containing protein At5g47360-like (LOC101752844), mRNA
sit-miR105-npr	4	Cleavage	Setaria italica uncharacterized LOC101759958 (LOC101759958), mRNA
sit-miR105-npr	4	Cleavage	Setaria italica 26.2 kDa heat shock protein, mitochondrial (LOC101766359), mRNA
sit-miR105-npr	4	Cleavage	Setaria italica protein prenyltransferase alpha subunit repeat-containing protein 1-B (LOC101761733), transcript variant X2, mRNA
sit-miR105-npr	4	Cleavage	Setaria italica pre-mRNA-splicing factor CWC25 homolog (LOC101758426), transcript variant X2, mRNA
sit-miR105-npr	4	Cleavage	Setaria italica pre-mRNA-splicing factor CWC25 homolog (LOC101758426), transcript variant X1, mRNA
sit-miR105-npr	4	Cleavage	Setaria italica cysteine-rich receptor-like protein kinase 6 (LOC101785450), mRNA
sit-miR105-npr	4	Cleavage	Setaria italica ABC transporter C family member 4 (LOC101770906), mRNA
sit-miR105-npr	4	Cleavage	Setaria italica phytoene synthase, chloroplastic (LOC101786849), mRNA
sit-miR105-npr	4	Cleavage	Setaria italica LEAF RUST 10 DISEASE-RESISTANCE LOCUS RECEPTOR-LIKE PROTEIN KINASE-like 2.4 (LOC101786350), mRNA
sit-miR105-npr	4	Cleavage	Setaria italica BEL1-like homeodomain protein 1 (LOC101771307), transcript variant X2, mRNA
sit-miR105-npr	4	Cleavage	Setaria italica protein starmaker (LOC101771516), mRNA
sit-miR105-npr	4	Cleavage	Setaria italica LEAF RUST 10 DISEASE-RESISTANCE LOCUS RECEPTOR-LIKE PROTEIN KINASE-like 1.2 (LOC101773529), transcript variant X1, mRNA
sit-miR105-npr	4	Cleavage	Setaria italica probable methyltransferase PMT2 (LOC101779006), transcript variant X1, mRNA
sit-miR105-npr	4	Cleavage	Setaria italica probable methyltransferase PMT2 (LOC101779006), transcript variant X2, mRNA
sit-miR105-npr	4	Cleavage	Setaria italica serine/threonine-protein kinase BLUS1 (LOC101775953), transcript variant X2, mRNA
sit-miR105-npr	4	Cleavage	Setaria italica serine/threonine-protein kinase BLUS1 (LOC101775953), transcript variant X1, mRNA
sit-miR105-npr	4	Cleavage	Setaria italica BEL1-like homeodomain protein 1 (LOC101771307), transcript variant X3, mRNA
sit-miR105-npr	4	Cleavage	Setaria italica adenylate isopentenyltransferase (LOC101776169), mRNA
sit-miR105-npr	4.5	Cleavage	Setaria italica eukaryotic translation initiation factor 4B3 (LOC101768702), mRNA
sit-miR105-npr	4.5	Cleavage	Setaria italica aspartyl protease family protein 2 (LOC101778547), mRNA
sit-miR105-npr	4.5	Translation	Setaria italica probable WRKY transcription factor 2 (LOC101756130), mRNA
sit-miR105-npr	4.5	Cleavage	Setaria italica nuclear pore complex protein NUP93A (LOC101763253), mRNA
sit-miR105-npr	4.5	Cleavage	Setaria italica uncharacterized LOC101774620 (LOC101774620), transcript variant X4, mRNA
sit-miR105-npr	4.5	Cleavage	Setaria italica uncharacterized LOC101774620 (LOC101774620), transcript variant X2, mRNA
sit-miR105-npr	4.5	Cleavage	Setaria italica uncharacterized LOC101774620 (LOC101774620), transcript variant X3, mRNA
sit-miR105-npr	4.5	Cleavage	Setaria italica uncharacterized LOC101774620 (LOC101774620), transcript variant X1, mRNA
sit-miR105-npr	4.5	Cleavage	Setaria italica glyoxylate/succinic semialdehyde reductase 1 (LOC101752734), mRNA
sit-miR105-npr	4.5	Cleavage	Setaria italica GDP-mannose 3,5-epimerase 1 (LOC101778042), mRNA
sit-miR105-npr	4.5	Cleavage	Setaria italica uncharacterized LOC101784751 (LOC101784751), mRNA
sit-miR105-npr	4.5	Cleavage	Setaria italica basic blue protein (LOC101757429), mRNA
sit-miR105-npr	4.5	Cleavage	Setaria italica putative U-box domain-containing protein 42 (LOC101771084), mRNA
sit-miR105-npr	4.5	Cleavage	Setaria italica probable protein phosphatase 2C 40 (LOC101782760), mRNA
sit-miR105-npr	5	Cleavage	Setaria italica AT-rich interactive domain-containing protein 4 (LOC101786517), mRNA
sit-miR105-npr	5	Cleavage	Setaria italica stress response protein nst1-like (LOC101770515), mRNA
sit-miR105-npr	5	Translation	Setaria italica protein GFS12 (LOC101758545), transcript variant X1, mRNA
sit-miR105-npr	5	Cleavage	Setaria italica uncharacterized LOC101762187 (LOC101762187), mRNA
sit-miR105-npr	5	Cleavage	Setaria italica uncharacterized LOC101766028 (LOC101766028), transcript variant X2, mRNA
sit-miR105-npr	5	Cleavage	Setaria italica uncharacterized LOC101766028 (LOC101766028), transcript variant X1, mRNA
sit-miR105-npr	5	Cleavage	Setaria italica uncharacterized LOC101766028 (LOC101766028), transcript variant X4, mRNA
sit-miR105-npr	5	Cleavage	Setaria italica uncharacterized LOC101766028 (LOC101766028), transcript variant X3, mRNA
sit-miR105-npr	5	Translation	Setaria italica pentatricopeptide repeat-containing protein At2g26790, mitochondrial (LOC101767365), transcript variant X3, mRNA
sit-miR105-npr	5	Translation	Setaria italica pentatricopeptide repeat-containing protein At2g26790, mitochondrial (LOC101767365), transcript variant X2, mRNA
sit-miR105-npr	5	Translation	Setaria italica pentatricopeptide repeat-containing protein At2g26790, mitochondrial (LOC101767365), transcript variant X1, mRNA
sit-miR105-npr	5	Cleavage	Setaria italica aldo-keto reductase family 4 member C10 (LOC101773538), mRNA
sit-miR105-npr	5	Cleavage	Setaria italica H/ACA ribonucleoprotein complex subunit 4 (LOC101761770), mRNA
sit-miR105-npr	5	Cleavage	Setaria italica uncharacterized LOC101762105 (LOC101762105), mRNA
sit-miR105-npr	5	Cleavage	Setaria italica uncharacterized LOC101764577 (LOC101764577), mRNA
sit-miR10-npr	2	Cleavage	Setaria italica uncharacterized LOC101768055 (LOC101768055), transcript variant X2, mRNA
sit-miR10-npr	2	Cleavage	Setaria italica uncharacterized LOC101768055 (LOC101768055), transcript variant X1, mRNA
sit-miR10-npr	2.5	Cleavage	Setaria italica ADP-ribosylation factor-like protein 8c (LOC101766277), transcript variant X1, mRNA
sit-miR10-npr	2.5	Cleavage	Setaria italica pentatricopeptide repeat-containing protein At1g03560, mitochondrial (LOC101755635), mRNA
sit-miR10-npr	3	Cleavage	Setaria italica uncharacterized protein C18orf8 (LOC101763505), transcript variant X1, mRNA
sit-miR10-npr	3	Cleavage	Setaria italica uncharacterized protein C18orf8 (LOC101763505), transcript variant X4, mRNA
sit-miR10-npr	3	Cleavage	Setaria italica uncharacterized protein C18orf8 (LOC101763505), transcript variant X2, mRNA
sit-miR10-npr	3	Cleavage	Setaria italica uncharacterized protein C18orf8 (LOC101763505), transcript variant X3, mRNA
sit-miR10-npr	3	Cleavage	Setaria italica uncharacterized LOC101766548 (LOC101766548), mRNA
sit-miR10-npr	3	Translation	Setaria italica mannan endo-1,4-beta-mannosidase 8 (LOC101786538), transcript variant X1, mRNA
sit-miR10-npr	3	Translation	Setaria italica mannan endo-1,4-beta-mannosidase 8 (LOC101786538), transcript variant X2, mRNA
sit-miR10-npr	3	Translation	Setaria italica mannan endo-1,4-beta-mannosidase 8 (LOC101786538), transcript variant X4, mRNA
sit-miR10-npr	3	Translation	Setaria italica mannan endo-1,4-beta-mannosidase 8 (LOC101786538), transcript variant X5, mRNA
sit-miR10-npr	3	Translation	Setaria italica mannan endo-1,4-beta-mannosidase 8 (LOC101786538), transcript variant X3, mRNA
sit-miR10-npr	3	Translation	Setaria italica mannan endo-1,4-beta-mannosidase 8 (LOC101786538), transcript variant X6, mRNA
sit-miR10-npr	3	Cleavage	Setaria italica kinesin-like protein KIN-7C (LOC101759911), transcript variant X2, mRNA
sit-miR10-npr	3	Cleavage	Setaria italica kinesin-like protein KIN-7C (LOC101759911), transcript variant X1, mRNA
sit-miR10-npr	3	Cleavage	Setaria italica kinesin-like protein KIN-7C (LOC101759911), transcript variant X3, mRNA
sit-miR10-npr	3.5	Cleavage	Setaria italica glutelin type-A 3 (LOC101777279), mRNA
sit-miR10-npr	3.5	Cleavage	Setaria italica vacuolar protein sorting-associated protein 53 A (LOC101757327), mRNA
sit-miR10-npr	3.5	Cleavage	Setaria italica putative ABC transporter C family member 15 (LOC101773863), mRNA
sit-miR10-npr	3.5	Translation	Setaria italica cinnamoyl-CoA reductase 1 (LOC101762262), mRNA
sit-miR10-npr	3.5	Cleavage	Setaria italica thylakoid membrane protein TERC, chloroplastic (LOC101766048), transcript variant X3, mRNA
sit-miR10-npr	4	Cleavage	Setaria italica putative hydrolase C777.06c (LOC101785848), mRNA
sit-miR10-npr	4	Cleavage	Setaria italica GDSL esterase/lipase At3g26430 (LOC101774937), mRNA
sit-miR10-npr	4	Cleavage	Setaria italica uncharacterized LOC101766971 (LOC101766971), mRNA
sit-miR10-npr	4	Translation	Setaria italica homeobox-leucine zipper protein ROC6-like (LOC101757232), mRNA
sit-miR10-npr	4	Cleavage	Setaria italica endoglucanase 5 (LOC101768697), mRNA
sit-miR10-npr	4	Cleavage	Setaria italica uncharacterized LOC101752776 (LOC101752776), mRNA
sit-miR10-npr	4	Cleavage	Setaria italica IST1-like protein (LOC101766524), mRNA
sit-miR10-npr	4	Translation	Setaria italica pentatricopeptide repeat-containing protein At4g13650 (LOC101772643), transcript variant X1, mRNA
sit-miR10-npr	4	Cleavage	Setaria italica lecithin-cholesterol acyltransferase-like 4 (LOC101782359), transcript variant X1, mRNA
sit-miR10-npr	4	Cleavage	Setaria italica DNA mismatch repair protein MSH7 (LOC101762866), transcript variant X1, mRNA
sit-miR10-npr	4	Cleavage	Setaria italica DNA mismatch repair protein MSH7 (LOC101762866), transcript variant X2, mRNA
sit-miR10-npr	4	Translation	Setaria italica kinesin-like protein KIN-8A (LOC101773948), mRNA
sit-miR10-npr	4	Cleavage	Setaria italica HVA22-like protein k (LOC101771027), mRNA
sit-miR10-npr	4	Cleavage	Setaria italica probable serine/threonine-protein kinase WNK3 (LOC101780337), mRNA
sit-miR10-npr	4	Translation	Setaria italica uncharacterized LOC111258282 (LOC111258282), mRNA
sit-miR10-npr	4.5	Translation	Setaria italica kelch domain-containing protein 2 (LOC101763935), transcript variant X3, mRNA
sit-miR10-npr	4.5	Translation	Setaria italica kelch domain-containing protein 2 (LOC101763935), transcript variant X1, mRNA
sit-miR10-npr	4.5	Translation	Setaria italica kelch domain-containing protein 2 (LOC101763935), transcript variant X2, mRNA
sit-miR10-npr	4.5	Cleavage	Setaria italica ABC transporter B family member 4 (LOC101776736), mRNA
sit-miR10-npr	4.5	Cleavage	Setaria italica ABC transporter C family member 10 (LOC101761091), transcript variant X6, mRNA
sit-miR10-npr	4.5	Cleavage	Setaria italica ABC transporter C family member 10 (LOC101761091), transcript variant X4, mRNA
sit-miR10-npr	4.5	Cleavage	Setaria italica ABC transporter C family member 10 (LOC101761091), transcript variant X1, mRNA
sit-miR10-npr	4.5	Cleavage	Setaria italica ABC transporter C family member 10 (LOC101761091), transcript variant X2, mRNA
sit-miR10-npr	4.5	Cleavage	Setaria italica ABC transporter C family member 10 (LOC101761091), transcript variant X3, mRNA
sit-miR10-npr	4.5	Cleavage	Setaria italica ABC transporter C family member 10 (LOC101761091), transcript variant X5, mRNA
sit-miR10-npr	4.5	Cleavage	Setaria italica dirigent protein 11-like (LOC111256213), mRNA
sit-miR10-npr	4.5	Cleavage	Setaria italica double-strand break repair protein MRE11 (LOC101776820), transcript variant X1, mRNA
sit-miR10-npr	4.5	Cleavage	Setaria italica double-strand break repair protein MRE11 (LOC101776820), transcript variant X2, mRNA
sit-miR10-npr	4.5	Cleavage	Setaria italica probable mixed-linked glucan synthase 6 (LOC101754241), mRNA
sit-miR10-npr	4.5	Translation	Setaria italica myosin-17-like (LOC101782403), mRNA
sit-miR10-npr	4.5	Translation	Setaria italica probable WRKY transcription factor 34 (LOC101773177), transcript variant X1, mRNA
sit-miR10-npr	4.5	Cleavage	Setaria italica probable methyltransferase PMT18 (LOC101774305), transcript variant X2, mRNA
sit-miR10-npr	4.5	Translation	Setaria italica probable WRKY transcription factor 34 (LOC101773177), transcript variant X2, mRNA
sit-miR10-npr	4.5	Cleavage	Setaria italica probable methyltransferase PMT18 (LOC101774305), transcript variant X1, mRNA
sit-miR10-npr	4.5	Cleavage	Setaria italica probable methyltransferase PMT18 (LOC101774305), transcript variant X3, mRNA
sit-miR10-npr	5	Cleavage	Setaria italica phytosulfokine receptor 1 (LOC101753845), mRNA
sit-miR10-npr	5	Cleavage	Setaria italica uncharacterized LOC101782401 (LOC101782401), mRNA
sit-miR10-npr	5	Cleavage	Setaria italica mitogen-activated protein kinase 1 (LOC101772946), mRNA
sit-miR10-npr	5	Translation	Setaria italica inositol hexakisphosphate and diphosphoinositol-pentakisphosphate kinase VIP2 (LOC101778915), transcript variant X1, mRNA
sit-miR10-npr	5	Translation	Setaria italica inositol hexakisphosphate and diphosphoinositol-pentakisphosphate kinase VIP2 (LOC101778915), transcript variant X2, mRNA
sit-miR10-npr	5	Cleavage	Setaria italica uncharacterized LOC101772398 (LOC101772398), transcript variant X1, mRNA
sit-miR10-npr	5	Cleavage	Setaria italica uncharacterized LOC101772398 (LOC101772398), transcript variant X2, mRNA
sit-miR10-npr	5	Translation	Setaria italica protein SET DOMAIN GROUP 41 (LOC101763199), transcript variant X2, mRNA
sit-miR10-npr	5	Translation	Setaria italica protein SET DOMAIN GROUP 41 (LOC101763199), transcript variant X4, mRNA
sit-miR10-npr	5	Cleavage	Setaria italica uncharacterized LOC101777268 (LOC101777268), mRNA
sit-miR10-npr	5	Translation	Setaria italica protein G1-like6 (LOC101780985), mRNA
sit-miR10-npr	5	Cleavage	Setaria italica quinolinate synthase, chloroplastic (LOC101765379), mRNA
sit-miR10-npr	5	Cleavage	Setaria italica uncharacterized LOC101753220 (LOC101753220), mRNA
sit-miR10-npr	5	Cleavage	Setaria italica probable mannan synthase 4 (LOC101778543), mRNA
sit-miR10-npr	5	Cleavage	Setaria italica plasma membrane ATPase 1 (LOC101755662), mRNA
sit-miR1120	1	Cleavage	Setaria italica wall-associated receptor kinase 3-like (LOC101761274), mRNA
sit-miR1120	1	Cleavage	Setaria italica uncharacterized protein At4g14342 (LOC101758296), mRNA
sit-miR1120	1	Cleavage	Setaria italica ribonuclease 3 (LOC101779143), mRNA
sit-miR1120	1	Cleavage	Setaria italica transcription factor bHLH112 (LOC101767345), mRNA
sit-miR1120	1	Cleavage	Setaria italica uncharacterized LOC101755301 (LOC101755301), mRNA
sit-miR1120	1	Cleavage	Setaria italica protein CHUP1, chloroplastic (LOC101758991), mRNA
sit-miR1120	1	Cleavage	Setaria italica CST complex subunit CTC1 (LOC101781967), transcript variant X4, mRNA
sit-miR1120	1	Cleavage	Setaria italica CST complex subunit CTC1 (LOC101781967), transcript variant X2, mRNA
sit-miR1120	1	Cleavage	Setaria italica CST complex subunit CTC1 (LOC101781967), transcript variant X3, mRNA
sit-miR1120	1	Cleavage	Setaria italica CST complex subunit CTC1 (LOC101781967), transcript variant X1, mRNA
sit-miR1120	1	Cleavage	Setaria italica protein REVEILLE 6 (LOC101769354), mRNA
sit-miR1120	1	Cleavage	Setaria italica putative disease resistance RPP13-like protein 1 (LOC101772895), transcript variant X2, mRNA
sit-miR1120	1.5	Cleavage	Setaria italica E3 ubiquitin-protein ligase EL5 (LOC106804402), mRNA
sit-miR1120	1.5	Cleavage	Setaria italica very-long-chain 3-oxoacyl-CoA reductase 1 (LOC101784933), mRNA
sit-miR1120	1.5	Cleavage	Setaria italica uncharacterized LOC101758040 (LOC101758040), transcript variant X2, mRNA
sit-miR1120	1.5	Cleavage	Setaria italica uncharacterized LOC101758040 (LOC101758040), transcript variant X3, mRNA
sit-miR1120	1.5	Cleavage	Setaria italica uncharacterized LOC101758040 (LOC101758040), transcript variant X1, mRNA
sit-miR1120	1.5	Cleavage	Setaria italica tonoplast dicarboxylate transporter (LOC101770600), mRNA
sit-miR1120	1.5	Translation	Setaria italica probable WRKY transcription factor 70 (LOC101772048), transcript variant X1, mRNA
sit-miR1120	1.5	Cleavage	Setaria italica transcription factor MYC2-like (LOC101775738), mRNA
sit-miR1120	1.5	Cleavage	Setaria italica thioredoxin-like protein AAED1, chloroplastic (LOC101786308), mRNA
sit-miR1120	1.5	Cleavage	Setaria italica mannan endo-1,4-beta-mannosidase 6 (LOC101775399), mRNA
sit-miR1120	1.5	Cleavage	Setaria italica beta-glucosidase 31 (LOC101784113), mRNA
sit-miR1120	1.5	Cleavage	Setaria italica pentatricopeptide repeat-containing protein At1g09820 (LOC101775255), transcript variant X2, mRNA
sit-miR1120	1.5	Cleavage	Setaria italica probable sphingolipid transporter spinster homolog 2 (LOC101776143), mRNA
sit-miR1120	2	Cleavage	Setaria italica ethylene-responsive transcription factor ERF096 (LOC101753263), mRNA
sit-miR1120	2	Cleavage	Setaria italica dolichol-phosphate mannose synthase subunit 2 (LOC111258135), mRNA
sit-miR1120	2	Cleavage	Setaria italica uncharacterized LOC101761374 (LOC101761374), transcript variant X3, mRNA
sit-miR1120	2	Cleavage	Setaria italica uncharacterized LOC101761374 (LOC101761374), transcript variant X1, mRNA
sit-miR1120	2	Cleavage	Setaria italica putative 2-succinyl-6-hydroxy-2,4-cyclohexadiene-1-carboxylate synthase (LOC101753881), mRNA
sit-miR1120	2	Cleavage	Setaria italica UMP-CMP kinase 4 (LOC101771934), transcript variant X2, mRNA
sit-miR1120	2	Cleavage	Setaria italica UMP-CMP kinase 4 (LOC101771934), transcript variant X1, mRNA
sit-miR1120	2.5	Cleavage	Setaria italica CST complex subunit CTC1 (LOC101781967), transcript variant X4, mRNA
sit-miR1120	2.5	Cleavage	Setaria italica CST complex subunit CTC1 (LOC101781967), transcript variant X2, mRNA
sit-miR1120	2.5	Cleavage	Setaria italica CST complex subunit CTC1 (LOC101781967), transcript variant X3, mRNA
sit-miR1120	2.5	Cleavage	Setaria italica CST complex subunit CTC1 (LOC101781967), transcript variant X1, mRNA
sit-miR1120	2.5	Cleavage	Setaria italica aspartic proteinase-like protein 2 (LOC101786217), transcript variant X2, mRNA
sit-miR1120	2.5	Cleavage	Setaria italica aspartic proteinase-like protein 2 (LOC101786217), transcript variant X1, mRNA
sit-miR1120	2.5	Cleavage	Setaria italica dormancy-associated protein homolog 3 (LOC101781668), transcript variant X3, mRNA
sit-miR1120	2.5	Cleavage	Setaria italica probable glutathione S-transferase (LOC101760610), transcript variant X1, mRNA
sit-miR1120	2.5	Translation	Setaria italica guanylate kinase 2, chloroplastic/mitochondrial (LOC101760001), mRNA
sit-miR1120	2.5	Cleavage	Setaria italica S-norcoclaurine synthase 1 (LOC101786970), transcript variant X2, mRNA
sit-miR1120	2.5	Cleavage	Setaria italica amino acid transporter AVT1H (LOC101760248), mRNA
sit-miR1120	2.5	Cleavage	Setaria italica protein TIFY 5 (LOC101764522), transcript variant X2, mRNA
sit-miR1120	2.5	Cleavage	Setaria italica uncharacterized LOC101785061 (LOC101785061), mRNA
sit-miR1120	2.5	Cleavage	Setaria italica probable S-adenosylmethionine carrier 2, chloroplastic (LOC101768728), transcript variant X1, mRNA
sit-miR1120	2.5	Cleavage	Setaria italica uncharacterized LOC101758666 (LOC101758666), mRNA
sit-miR1120	2.5	Cleavage	Setaria italica phenazine biosynthesis-like domain-containing protein 1 (LOC101765562), mRNA
sit-miR1120	2.5	Cleavage	Setaria italica uncharacterized LOC101784842 (LOC101784842), mRNA
sit-miR1120	2.5	Cleavage	Setaria italica protein Mpv17 (LOC101762592), transcript variant X1, mRNA
sit-miR1120	2.5	Cleavage	Setaria italica protein Mpv17 (LOC101762592), transcript variant X2, mRNA
sit-miR1120	2.5	Cleavage	Setaria italica probable protein phosphatase 2C 71 (LOC101769331), mRNA
sit-miR1120	2.5	Cleavage	Setaria italica uncharacterized LOC101770985 (LOC101770985), transcript variant X3, mRNA
sit-miR1120	2.5	Cleavage	Setaria italica beta-amylase 8 (LOC101753020), transcript variant X3, mRNA
sit-miR1120	2.5	Cleavage	Setaria italica beta-amylase 8 (LOC101753020), transcript variant X2, mRNA
sit-miR1120	2.5	Cleavage	Setaria italica beta-amylase 8 (LOC101753020), transcript variant X1, mRNA
sit-miR1120	2.5	Cleavage	Setaria italica transducin beta-like protein 3 (LOC101758037), mRNA
sit-miR1120	2.5	Cleavage	Setaria italica patatin-like protein 2 (LOC101775467), mRNA
sit-miR1120	2.5	Cleavage	Setaria italica pentatricopeptide repeat-containing protein At1g11290, chloroplastic (LOC101776357), transcript variant X3, mRNA
sit-miR1120	2.5	Cleavage	Setaria italica pentatricopeptide repeat-containing protein At1g11290, chloroplastic (LOC101776357), transcript variant X1, mRNA
sit-miR1120	2.5	Cleavage	Setaria italica pentatricopeptide repeat-containing protein DOT4, chloroplastic (LOC101766503), transcript variant X1, mRNA
sit-miR1120	2.5	Cleavage	Setaria italica uncharacterized LOC101779458 (LOC101779458), mRNA
sit-miR1120	2.5	Cleavage	Setaria italica probable phospholipid-transporting ATPase 8 (LOC101786891), mRNA
sit-miR1120	2.5	Cleavage	Setaria italica protein NRT1/ PTR FAMILY 3.1 (LOC101779968), transcript variant X2, mRNA
sit-miR1120	2.5	Cleavage	Setaria italica momilactone A synthase (LOC101782636), mRNA
sit-miR1120	2.5	Cleavage	Setaria italica probable amino acid permease 7 (LOC101771158), transcript variant X2, mRNA
sit-miR1120	3	Cleavage	Setaria italica chitinase 11 (LOC101772433), mRNA
sit-miR1120	3	Translation	Setaria italica WD40 repeat-containing protein HOS15 (LOC101784105), transcript variant X3, mRNA
sit-miR1120	3	Translation	Setaria italica WD40 repeat-containing protein HOS15 (LOC101784105), transcript variant X1, mRNA
sit-miR1120	3	Translation	Setaria italica WD40 repeat-containing protein HOS15 (LOC101784105), transcript variant X4, mRNA
sit-miR1120	3	Translation	Setaria italica WD40 repeat-containing protein HOS15 (LOC101784105), transcript variant X2, mRNA
sit-miR1120	3	Cleavage	Setaria italica GDSL esterase/lipase At5g03600 (LOC101753070), mRNA
sit-miR1120	3	Cleavage	Setaria italica GDSL esterase/lipase At5g03600 (LOC101757520), mRNA
sit-miR1120	3	Cleavage	Setaria italica probable esterase KAI2 (LOC101761246), mRNA
sit-miR1120	3	Cleavage	Setaria italica uncharacterized LOC101756197 (LOC101756197), transcript variant X5, mRNA
sit-miR1120	3	Cleavage	Setaria italica cytochrome P450 704C1 (LOC101754808), mRNA
sit-miR1120	3	Cleavage	Setaria italica L-type lectin-domain containing receptor kinase IX.1-like (LOC105914439), transcript variant X2, mRNA
sit-miR1120	3	Cleavage	Setaria italica L-type lectin-domain containing receptor kinase IX.1-like (LOC105914439), transcript variant X1, mRNA
sit-miR1120	3	Cleavage	Setaria italica ABC transporter G family member 36 (LOC101784872), mRNA
sit-miR1120	3.5	Cleavage	Setaria italica protein REVEILLE 6 (LOC101769354), mRNA
sit-miR1120	3.5	Cleavage	Setaria italica uncharacterized LOC101770981 (LOC101770981), mRNA
sit-miR1120	3.5	Translation	Setaria italica protein CHROMATIN REMODELING 24 (LOC101780890), transcript variant X2, mRNA
sit-miR1120	3.5	Translation	Setaria italica protein CHROMATIN REMODELING 24 (LOC101780890), transcript variant X1, mRNA
sit-miR1120	3.5	Cleavage	Setaria italica probable mitochondrial adenine nucleotide transporter BTL1 (LOC101785312), mRNA
sit-miR1120	3.5	Cleavage	Setaria italica transcription factor MYB52 (LOC101776308), mRNA
sit-miR1120	3.5	Cleavage	Setaria italica uncharacterized LOC101784930 (LOC101784930), transcript variant X3, mRNA
sit-miR1120	3.5	Cleavage	Setaria italica uncharacterized LOC101784930 (LOC101784930), transcript variant X1, mRNA
sit-miR1120	3.5	Cleavage	Setaria italica uncharacterized LOC101784930 (LOC101784930), transcript variant X2, mRNA
sit-miR1120	3.5	Cleavage	Setaria italica heat shock protein 90-5, chloroplastic (LOC101763050), mRNA
sit-miR1120	3.5	Cleavage	Setaria italica conserved oligomeric Golgi complex subunit 7 (LOC101772695), mRNA
sit-miR1120	3.5	Cleavage	Setaria italica uncharacterized LOC101763834 (LOC101763834), mRNA
sit-miR1120	3.5	Cleavage	Setaria italica putative pentatricopeptide repeat-containing protein At3g15200 (LOC101786862), mRNA
sit-miR1120	3.5	Cleavage	Setaria italica thaumatin-like protein (LOC101778574), mRNA
sit-miR1120	3.5	Cleavage	Setaria italica salutaridine reductase (LOC101784079), mRNA
sit-miR1120	3.5	Cleavage	Setaria italica metal transporter Nramp6 (LOC101762285), mRNA
sit-miR1120	3.5	Cleavage	Setaria italica E3 ubiquitin-protein ligase RGLG1 (LOC101779796), mRNA
sit-miR1120	3.5	Cleavage	Setaria italica receptor-like serine/threonine-protein kinase SD1-8 (LOC101753609), mRNA
sit-miR1120	4	Cleavage	Setaria italica putative disease resistance RPP13-like protein 1 (LOC101772895), transcript variant X2, mRNA
sit-miR1120	4	Cleavage	Setaria italica uncharacterized LOC101755349 (LOC101755349), transcript variant X4, mRNA
sit-miR1120	4	Cleavage	Setaria italica uncharacterized LOC101755349 (LOC101755349), transcript variant X1, mRNA
sit-miR1120	4	Cleavage	Setaria italica transcription factor MYB61 (LOC101784115), mRNA
sit-miR1120	4	Cleavage	Setaria italica uncharacterized LOC101766437 (LOC101766437), mRNA
sit-miR1120	4	Translation	Setaria italica cytochrome b561 and DOMON domain-containing protein At3g07570 (LOC101766304), mRNA
sit-miR1120	4	Cleavage	Setaria italica uncharacterized LOC101765150 (LOC101765150), mRNA
sit-miR1120	4	Cleavage	Setaria italica uncharacterized LOC101759243 (LOC101759243), transcript variant X2, mRNA
sit-miR1120	4	Cleavage	Setaria italica uncharacterized LOC101759243 (LOC101759243), transcript variant X1, mRNA
sit-miR1120	4	Cleavage	Setaria italica uncharacterized LOC101768606 (LOC101768606), transcript variant X1, mRNA
sit-miR1120	4	Cleavage	Setaria italica protein FON2 SPARE1 (LOC101766129), mRNA
sit-miR1120	4	Cleavage	Setaria italica uncharacterized LOC101786050 (LOC101786050), mRNA
sit-miR1120	4	Cleavage	Setaria italica uncharacterized LOC101786050 (LOC101786050), mRNA
sit-miR1120	4	Cleavage	Setaria italica protein CLT2, chloroplastic (LOC101754476), mRNA
sit-miR1120	4	Cleavage	Setaria italica protein NETWORKED 1D (LOC101772002), mRNA
sit-miR1120	4	Cleavage	Setaria italica uncharacterized LOC101754873 (LOC101754873), mRNA
sit-miR1120	4	Cleavage	Setaria italica protein DETOXIFICATION 27 (LOC101760837), mRNA
sit-miR1120	4	Cleavage	Setaria italica SUPPRESSOR OF GAMMA RESPONSE 1 (LOC101758511), mRNA
sit-miR1120	4	Cleavage	Setaria italica serine/threonine protein phosphatase 2A 55 kDa regulatory subunit B beta isoform (LOC101763964), transcript variant X2, mRNA
sit-miR1120	4	Cleavage	Setaria italica protein ZINC INDUCED FACILITATOR-LIKE 1 (LOC101785063), transcript variant X2, mRNA
sit-miR1120	4	Cleavage	Setaria italica serine/threonine protein phosphatase 2A 55 kDa regulatory subunit B beta isoform (LOC101763964), transcript variant X1, mRNA
sit-miR1120	4	Cleavage	Setaria italica scarecrow-like protein 3 (LOC105914801), mRNA
sit-miR1120	4	Cleavage	Setaria italica protein ZINC INDUCED FACILITATOR-LIKE 1 (LOC101785063), transcript variant X1, mRNA
sit-miR1120	4	Cleavage	Setaria italica FACT complex subunit SSRP1 (LOC101753275), mRNA
sit-miR1120	4	Cleavage	Setaria italica pentatricopeptide repeat-containing protein At2g35030, mitochondrial (LOC101786726), mRNA
sit-miR1120	4	Cleavage	Setaria italica probable rhamnogalacturonate lyase B (LOC101764789), transcript variant X2, mRNA
sit-miR1120	4	Cleavage	Setaria italica probable rhamnogalacturonate lyase B (LOC101764789), transcript variant X1, mRNA
sit-miR1120	4	Cleavage	Setaria italica GDSL esterase/lipase At1g28600 (LOC101763136), transcript variant X3, mRNA
sit-miR1120	4	Cleavage	Setaria italica GDSL esterase/lipase At1g28600 (LOC101763136), transcript variant X4, mRNA
sit-miR1120	4	Cleavage	Setaria italica probable rhamnogalacturonate lyase B (LOC101764789), transcript variant X3, mRNA
sit-miR1120	4	Cleavage	Setaria italica GDSL esterase/lipase At1g28600 (LOC101763136), transcript variant X1, mRNA
sit-miR1120	4	Cleavage	Setaria italica GDSL esterase/lipase At1g28600 (LOC101763136), transcript variant X2, mRNA
sit-miR1120	4.5	Cleavage	Setaria italica uncharacterized protein At4g15970 (LOC101752814), mRNA
sit-miR1120	4.5	Cleavage	Setaria italica putative disease resistance RPP13-like protein 3 (LOC101783071), transcript variant X3, mRNA
sit-miR1120	4.5	Cleavage	Setaria italica putative disease resistance RPP13-like protein 3 (LOC101783071), transcript variant X1, mRNA
sit-miR1120	4.5	Cleavage	Setaria italica putative disease resistance RPP13-like protein 3 (LOC101783071), transcript variant X2, mRNA
sit-miR1120	4.5	Cleavage	Setaria italica riboflavin biosynthesis protein PYRR, chloroplastic (LOC101782585), transcript variant X2, mRNA
sit-miR1120	4.5	Cleavage	Setaria italica uncharacterized aarF domain-containing protein kinase At1g71810, chloroplastic (LOC101754410), transcript variant X1, mRNA
sit-miR1120	4.5	Cleavage	Setaria italica riboflavin biosynthesis protein PYRR, chloroplastic (LOC101782585), transcript variant X1, mRNA
sit-miR1120	4.5	Cleavage	Setaria italica uncharacterized LOC101773264 (LOC101773264), transcript variant X2, mRNA
sit-miR1120	4.5	Cleavage	Setaria italica putative xyloglucan glycosyltransferase 10 (LOC101772755), mRNA
sit-miR1120	4.5	Cleavage	Setaria italica uncharacterized LOC101773264 (LOC101773264), transcript variant X1, mRNA
sit-miR1120	4.5	Cleavage	Setaria italica uncharacterized aarF domain-containing protein kinase At1g71810, chloroplastic (LOC101754410), transcript variant X3, mRNA
sit-miR1120	4.5	Cleavage	Setaria italica thaumatin-like protein 1 (LOC101774559), mRNA
sit-miR1120	5	Cleavage	Setaria italica alcohol dehydrogenase 2 (LOC101766872), mRNA
sit-miR1120	5	Cleavage	Setaria italica uncharacterized LOC101759243 (LOC101759243), transcript variant X2, mRNA
sit-miR1120	5	Cleavage	Setaria italica uncharacterized LOC101759243 (LOC101759243), transcript variant X1, mRNA
sit-miR1120	5	Cleavage	Setaria italica uncharacterized LOC101777526 (LOC101777526), mRNA
sit-miR1120	5	Cleavage	Setaria italica protein MALE DISCOVERER 2 (LOC101756326), transcript variant X2, mRNA
sit-miR1120	5	Cleavage	Setaria italica protein MALE DISCOVERER 2 (LOC101756326), transcript variant X1, mRNA
sit-miR1128	0	Cleavage	Setaria italica wall-associated receptor kinase 3-like (LOC101761274), mRNA
sit-miR1128	0.5	Cleavage	Setaria italica mannan endo-1,4-beta-mannosidase 6 (LOC101775399), mRNA
sit-miR1128	1	Cleavage	Setaria italica putative disease resistance RPP13-like protein 1 (LOC101772895), transcript variant X2, mRNA
sit-miR1128	1	Cleavage	Setaria italica probable glutathione S-transferase (LOC101760610), transcript variant X1, mRNA
sit-miR1128	1	Cleavage	Setaria italica uncharacterized LOC101755349 (LOC101755349), transcript variant X4, mRNA
sit-miR1128	1	Cleavage	Setaria italica uncharacterized LOC101755349 (LOC101755349), transcript variant X1, mRNA
sit-miR1128	1.5	Cleavage	Setaria italica transcription factor MYC2-like (LOC101775738), mRNA
sit-miR1128	1.5	Cleavage	Setaria italica beta-glucosidase 31 (LOC101784113), mRNA
sit-miR1128	1.5	Cleavage	Setaria italica probable phospholipid-transporting ATPase 8 (LOC101786891), mRNA
sit-miR1128	1.5	Cleavage	Setaria italica heat shock protein 90-5, chloroplastic (LOC101763050), mRNA
sit-miR1128	2	Cleavage	Setaria italica CST complex subunit CTC1 (LOC101781967), transcript variant X4, mRNA
sit-miR1128	2	Cleavage	Setaria italica CST complex subunit CTC1 (LOC101781967), transcript variant X3, mRNA
sit-miR1128	2	Cleavage	Setaria italica CST complex subunit CTC1 (LOC101781967), transcript variant X2, mRNA
sit-miR1128	2	Cleavage	Setaria italica CST complex subunit CTC1 (LOC101781967), transcript variant X1, mRNA
sit-miR1128	2	Cleavage	Setaria italica villin-4 (LOC101780350), mRNA
sit-miR1128	2.5	Cleavage	Setaria italica uncharacterized LOC101755301 (LOC101755301), mRNA
sit-miR1128	2.5	Cleavage	Setaria italica dormancy-associated protein homolog 3 (LOC101781668), transcript variant X3, mRNA
sit-miR1128	2.5	Cleavage	Setaria italica guanylate kinase 2, chloroplastic/mitochondrial (LOC101760001), mRNA
sit-miR1128	2.5	Cleavage	Setaria italica protein TIFY 5 (LOC101764522), transcript variant X2, mRNA
sit-miR1128	2.5	Cleavage	Setaria italica uncharacterized LOC101785061 (LOC101785061), mRNA
sit-miR1128	2.5	Cleavage	Setaria italica probable protein phosphatase 2C 71 (LOC101769331), mRNA
sit-miR1128	2.5	Cleavage	Setaria italica uncharacterized LOC101770985 (LOC101770985), transcript variant X3, mRNA
sit-miR1128	2.5	Cleavage	Setaria italica beta-amylase 8 (LOC101753020), transcript variant X3, mRNA
sit-miR1128	2.5	Cleavage	Setaria italica beta-amylase 8 (LOC101753020), transcript variant X2, mRNA
sit-miR1128	2.5	Cleavage	Setaria italica beta-amylase 8 (LOC101753020), transcript variant X1, mRNA
sit-miR1128	2.5	Cleavage	Setaria italica probable amino acid permease 7 (LOC101771158), transcript variant X2, mRNA
sit-miR1128	2.5	Cleavage	Setaria italica pentatricopeptide repeat-containing protein At1g11290, chloroplastic (LOC101776357), transcript variant X3, mRNA
sit-miR1128	2.5	Cleavage	Setaria italica pentatricopeptide repeat-containing protein At1g11290, chloroplastic (LOC101776357), transcript variant X1, mRNA
sit-miR1128	2.5	Cleavage	Setaria italica L-type lectin-domain containing receptor kinase IX.1-like (LOC105914439), transcript variant X2, mRNA
sit-miR1128	2.5	Cleavage	Setaria italica L-type lectin-domain containing receptor kinase IX.1-like (LOC105914439), transcript variant X1, mRNA
sit-miR1128	2.5	Cleavage	Setaria italica AAA-ATPase At3g50940 (LOC101780707), transcript variant X2, mRNA
sit-miR1128	2.5	Cleavage	Setaria italica AAA-ATPase At3g50940 (LOC101780707), transcript variant X1, mRNA
sit-miR1128	3	Cleavage	Setaria italica protein CHUP1, chloroplastic (LOC101758991), mRNA
sit-miR1128	3	Cleavage	Setaria italica probable sphingolipid transporter spinster homolog 2 (LOC101776143), mRNA
sit-miR1128	3	Translation	Setaria italica uncharacterized LOC101784842 (LOC101784842), mRNA
sit-miR1128	3	Cleavage	Setaria italica uncharacterized LOC101763834 (LOC101763834), mRNA
sit-miR1128	3.5	Cleavage	Setaria italica E3 ubiquitin-protein ligase EL5 (LOC106804402), mRNA
sit-miR1128	3.5	Cleavage	Setaria italica S-norcoclaurine synthase 1 (LOC101786970), transcript variant X2, mRNA
sit-miR1128	3.5	Cleavage	Setaria italica protein Mpv17 (LOC101762592), transcript variant X1, mRNA
sit-miR1128	3.5	Cleavage	Setaria italica protein Mpv17 (LOC101762592), transcript variant X2, mRNA
sit-miR1128	3.5	Cleavage	Setaria italica uncharacterized LOC101779458 (LOC101779458), mRNA
sit-miR1128	3.5	Cleavage	Setaria italica probable esterase KAI2 (LOC101761246), mRNA
sit-miR1128	3.5	Cleavage	Setaria italica uncharacterized LOC101766437 (LOC101766437), mRNA
sit-miR1128	3.5	Cleavage	Setaria italica FACT complex subunit SSRP1 (LOC101753275), mRNA
sit-miR1128	3.5	Cleavage	Setaria italica pentatricopeptide repeat-containing protein DOT4, chloroplastic (LOC101766503), transcript variant X1, mRNA
sit-miR1128	3.5	Cleavage	Setaria italica protein DETOXIFICATION 33 (LOC101756539), mRNA
sit-miR1128	3.5	Cleavage	Setaria italica metal transporter Nramp6 (LOC101762285), mRNA
sit-miR1128	3.5	Cleavage	Setaria italica putative ammonium transporter 4 member 1 (LOC106804108), transcript variant X2, mRNA
sit-miR1128	3.5	Cleavage	Setaria italica putative ammonium transporter 4 member 1 (LOC106804108), transcript variant X1, mRNA
sit-miR1128	3.5	Cleavage	Setaria italica probable rhamnogalacturonate lyase B (LOC101764789), transcript variant X2, mRNA
sit-miR1128	3.5	Cleavage	Setaria italica probable rhamnogalacturonate lyase B (LOC101764789), transcript variant X1, mRNA
sit-miR1128	3.5	Cleavage	Setaria italica probable rhamnogalacturonate lyase B (LOC101764789), transcript variant X3, mRNA
sit-miR1128	3.5	Cleavage	Setaria italica starch synthase 3, chloroplastic/amyloplastic (LOC101752753), transcript variant X2, mRNA
sit-miR1128	3.5	Cleavage	Setaria italica starch synthase 3, chloroplastic/amyloplastic (LOC101752753), transcript variant X1, mRNA
sit-miR1128	3.5	Cleavage	Setaria italica serine/threonine-protein kinase HT1 (LOC101777133), mRNA
sit-miR1128	3.5	Cleavage	Setaria italica putative disease resistance RPP13-like protein 1 (LOC101761740), transcript variant X5, mRNA
sit-miR1128	3.5	Cleavage	Setaria italica putative disease resistance RPP13-like protein 1 (LOC101761740), transcript variant X4, mRNA
sit-miR1128	3.5	Cleavage	Setaria italica putative disease resistance RPP13-like protein 1 (LOC101761740), transcript variant X3, mRNA
sit-miR1128	3.5	Cleavage	Setaria italica putative disease resistance RPP13-like protein 1 (LOC101761740), transcript variant X1, mRNA
sit-miR1128	3.5	Cleavage	Setaria italica putative disease resistance RPP13-like protein 1 (LOC101761740), transcript variant X2, mRNA
sit-miR1128	3.5	Translation	Setaria italica probable acetyltransferase NATA1-like (LOC101785514), mRNA
sit-miR1128	3.5	Cleavage	Setaria italica uncharacterized protein C227.17c (LOC101774392), transcript variant X1, mRNA
sit-miR1128	3.5	Cleavage	Setaria italica protein phosphatase 1 regulatory subunit 3F (LOC101771880), mRNA
sit-miR1128	3.5	Translation	Setaria italica probable serine/threonine-protein kinase mkcF (LOC101774273), transcript variant X4, mRNA
sit-miR1128	3.5	Translation	Setaria italica probable serine/threonine-protein kinase mkcF (LOC101774273), transcript variant X3, mRNA
sit-miR1128	3.5	Translation	Setaria italica probable serine/threonine-protein kinase mkcF (LOC101774273), transcript variant X1, mRNA
sit-miR1128	3.5	Translation	Setaria italica probable serine/threonine-protein kinase mkcF (LOC101774273), transcript variant X2, mRNA
sit-miR1128	3.5	Cleavage	Setaria italica probable N-acetyltransferase HLS1 (LOC101782471), mRNA
sit-miR1128	4	Cleavage	Setaria italica uncharacterized LOC101755301 (LOC101755301), mRNA
sit-miR1128	4	Cleavage	Setaria italica CST complex subunit CTC1 (LOC101781967), transcript variant X4, mRNA
sit-miR1128	4	Cleavage	Setaria italica CST complex subunit CTC1 (LOC101781967), transcript variant X3, mRNA
sit-miR1128	4	Cleavage	Setaria italica CST complex subunit CTC1 (LOC101781967), transcript variant X2, mRNA
sit-miR1128	4	Cleavage	Setaria italica CST complex subunit CTC1 (LOC101781967), transcript variant X1, mRNA
sit-miR1128	4	Cleavage	Setaria italica ethylene-responsive transcription factor ERF096 (LOC101753263), mRNA
sit-miR1128	4	Cleavage	Setaria italica uncharacterized protein At4g14342 (LOC101758296), mRNA
sit-miR1128	4	Cleavage	Setaria italica ribonuclease 3 (LOC101779143), mRNA
sit-miR1128	4	Cleavage	Setaria italica transcription factor bHLH112 (LOC101767345), mRNA
sit-miR1128	4	Cleavage	Setaria italica protein REVEILLE 6 (LOC101769354), mRNA
sit-miR1128	4	Cleavage	Setaria italica NDR1/HIN1-like protein 10 (LOC101775871), mRNA
sit-miR1128	4	Cleavage	Setaria italica uncharacterized LOC101758040 (LOC101758040), transcript variant X2, mRNA
sit-miR1128	4	Cleavage	Setaria italica uncharacterized LOC101758040 (LOC101758040), transcript variant X3, mRNA
sit-miR1128	4	Cleavage	Setaria italica uncharacterized LOC101758040 (LOC101758040), transcript variant X1, mRNA
sit-miR1128	4	Cleavage	Setaria italica uncharacterized LOC101758666 (LOC101758666), mRNA
sit-miR1128	4	Cleavage	Setaria italica protein NRT1/ PTR FAMILY 3.1 (LOC101779968), transcript variant X2, mRNA
sit-miR1128	4	Cleavage	Setaria italica tonoplast dicarboxylate transporter (LOC101770600), mRNA
sit-miR1128	4	Cleavage	Setaria italica UMP-CMP kinase 4 (LOC101771934), transcript variant X2, mRNA
sit-miR1128	4	Cleavage	Setaria italica UMP-CMP kinase 4 (LOC101771934), transcript variant X1, mRNA
sit-miR1128	4	Cleavage	Setaria italica dolichol-phosphate mannose synthase subunit 2 (LOC111258135), mRNA
sit-miR1128	4	Cleavage	Setaria italica putative 2-succinyl-6-hydroxy-2,4-cyclohexadiene-1-carboxylate synthase (LOC101753881), mRNA
sit-miR1128	4	Translation	Setaria italica thaumatin-like protein (LOC101778574), mRNA
sit-miR1128	4	Cleavage	Setaria italica chitinase 11 (LOC101772433), mRNA
sit-miR1128	4	Cleavage	Setaria italica SUPPRESSOR OF GAMMA RESPONSE 1 (LOC101758511), mRNA
sit-miR1128	4	Cleavage	Setaria italica nipped-B-like protein B (LOC101772859), mRNA
sit-miR1128	4	Translation	Setaria italica PHD finger protein ING2 (LOC101771603), mRNA
sit-miR1128	4	Translation	Setaria italica serine/threonine-protein phosphatase PP1 isozyme 1 (LOC101778653), mRNA
sit-miR1128	4	Cleavage	Setaria italica protein SCO1 homolog 1, mitochondrial (LOC101754760), mRNA
sit-miR1128	4	Translation	Setaria italica sulfite exporter TauE/SafE family protein 4 (LOC101758770), mRNA
sit-miR1128	4	Translation	Setaria italica two-component response regulator ORR3-like (LOC101757349), mRNA
sit-miR1128	4.5	Cleavage	Setaria italica thioredoxin-like protein AAED1, chloroplastic (LOC101786308), mRNA
sit-miR1128	4.5	Cleavage	Setaria italica pentatricopeptide repeat-containing protein At1g09820 (LOC101775255), transcript variant X2, mRNA
sit-miR1128	4.5	Cleavage	Setaria italica aspartic proteinase-like protein 2 (LOC101786217), transcript variant X2, mRNA
sit-miR1128	4.5	Cleavage	Setaria italica aspartic proteinase-like protein 2 (LOC101786217), transcript variant X1, mRNA
sit-miR1128	4.5	Cleavage	Setaria italica nipped-B-like protein B (LOC101772859), mRNA
sit-miR1128	4.5	Cleavage	Setaria italica anthocyanidin 3-O-glucosyltransferase 6 (LOC101764806), mRNA
sit-miR1128	4.5	Translation	Setaria italica UDP-glycosyltransferase 90A1-like (LOC101783991), mRNA
sit-miR1128	4.5	Cleavage	Setaria italica receptor-like serine/threonine-protein kinase SD1-8 (LOC101753200), mRNA
sit-miR1128	4.5	Translation	Setaria italica KH domain-containing protein SPIN1 (LOC101780381), mRNA
sit-miR1128	4.5	Translation	Setaria italica chloride channel protein CLC-c (LOC101785991), transcript variant X2, mRNA
sit-miR1128	4.5	Translation	Setaria italica chloride channel protein CLC-c (LOC101785991), transcript variant X3, mRNA
sit-miR1128	4.5	Translation	Setaria italica chloride channel protein CLC-c (LOC101785991), transcript variant X1, mRNA
sit-miR1128	4.5	Cleavage	Setaria italica uncharacterized LOC101786050 (LOC101786050), mRNA
sit-miR1128	4.5	Cleavage	Setaria italica uncharacterized LOC101786050 (LOC101786050), mRNA
sit-miR1128	4.5	Cleavage	Setaria italica protein ZINC INDUCED FACILITATOR-LIKE 1 (LOC101785063), transcript variant X2, mRNA
sit-miR1128	4.5	Cleavage	Setaria italica protein ZINC INDUCED FACILITATOR-LIKE 1 (LOC101785063), transcript variant X1, mRNA
sit-miR1128	4.5	Cleavage	Setaria italica scarecrow-like protein 3 (LOC105914801), mRNA
sit-miR1128	4.5	Cleavage	Setaria italica chitinase 10 (LOC101754746), mRNA
sit-miR1128	5	Cleavage	Setaria italica putative disease resistance RPP13-like protein 1 (LOC101772895), transcript variant X2, mRNA
sit-miR1128	5	Cleavage	Setaria italica uncharacterized LOC101770981 (LOC101770981), mRNA
sit-miR1128	5	Cleavage	Setaria italica probable S-adenosylmethionine carrier 2, chloroplastic (LOC101768728), transcript variant X1, mRNA
sit-miR1128	5	Cleavage	Setaria italica phenazine biosynthesis-like domain-containing protein 1 (LOC101765562), mRNA
sit-miR1128	5	Cleavage	Setaria italica probable WRKY transcription factor 70 (LOC101772048), transcript variant X1, mRNA
sit-miR1128	5	Cleavage	Setaria italica patatin-like protein 2 (LOC101775467), mRNA
sit-miR1128	5	Cleavage	Setaria italica uncharacterized protein At4g15970 (LOC101752814), mRNA
sit-miR1128	5	Translation	Setaria italica MDIS1-interacting receptor like kinase 1 (LOC101765848), mRNA
sit-miR1128	5	Cleavage	Setaria italica protein CLT2, chloroplastic (LOC101754476), mRNA
sit-miR1128	5	Cleavage	Setaria italica WD40 repeat-containing protein HOS15 (LOC101784105), transcript variant X3, mRNA
sit-miR1128	5	Cleavage	Setaria italica WD40 repeat-containing protein HOS15 (LOC101784105), transcript variant X1, mRNA
sit-miR1128	5	Cleavage	Setaria italica OTU domain-containing protein DDB_G0284757 (LOC101784624), transcript variant X1, mRNA
sit-miR1128	5	Cleavage	Setaria italica OTU domain-containing protein DDB_G0284757 (LOC101784624), transcript variant X2, mRNA
sit-miR1128	5	Cleavage	Setaria italica WD40 repeat-containing protein HOS15 (LOC101784105), transcript variant X4, mRNA
sit-miR1128	5	Cleavage	Setaria italica WD40 repeat-containing protein HOS15 (LOC101784105), transcript variant X2, mRNA
sit-miR116-npr	3	Cleavage	Setaria italica UDP-rhamnose/UDP-galactose transporter 5 (LOC101758742), transcript variant X1, mRNA
sit-miR116-npr	3	Cleavage	Setaria italica UDP-rhamnose/UDP-galactose transporter 5 (LOC101765350), transcript variant X2, mRNA
sit-miR116-npr	3	Cleavage	Setaria italica UDP-rhamnose/UDP-galactose transporter 5 (LOC101765350), transcript variant X1, mRNA
sit-miR116-npr	3	Cleavage	Setaria italica UDP-rhamnose/UDP-galactose transporter 5 (LOC101759051), mRNA
sit-miR116-npr	3	Cleavage	Setaria italica UDP-rhamnose/UDP-galactose transporter 5 (LOC101758742), transcript variant X2, mRNA
sit-miR116-npr	3	Cleavage	Setaria italica UDP-rhamnose/UDP-galactose transporter 5 (LOC101758742), transcript variant X3, mRNA
sit-miR116-npr	3.5	Cleavage	Setaria italica UDP-rhamnose/UDP-galactose transporter 6 (LOC101756940), mRNA
sit-miR116-npr	3.5	Cleavage	Setaria italica transcription factor MYB16 (LOC101780215), mRNA
sit-miR116-npr	3.5	Cleavage	Setaria italica auxin response factor 18 (LOC101784034), transcript variant X1, mRNA
sit-miR116-npr	3.5	Cleavage	Setaria italica auxin response factor 18 (LOC101784034), transcript variant X2, mRNA
sit-miR116-npr	3.5	Cleavage	Setaria italica probable beta-1,3-galactosyltransferase 14 (LOC101768383), transcript variant X1, mRNA
sit-miR116-npr	3.5	Cleavage	Setaria italica nuclear speckle RNA-binding protein A (LOC101779462), transcript variant X1, mRNA
sit-miR116-npr	4	Cleavage	Setaria italica uncharacterized LOC101753560 (LOC101753560), transcript variant X1, mRNA
sit-miR116-npr	4	Cleavage	Setaria italica uncharacterized LOC101753560 (LOC101753560), transcript variant X2, mRNA
sit-miR116-npr	4	Cleavage	Setaria italica PRKR-interacting protein 1 (LOC101785813), transcript variant X1, mRNA
sit-miR116-npr	4	Cleavage	Setaria italica subtilisin-like protease SBT6.1 (LOC101786320), mRNA
sit-miR116-npr	4	Cleavage	Setaria italica protein FAR-RED IMPAIRED RESPONSE 1-like (LOC111256367), mRNA
sit-miR116-npr	4	Cleavage	Setaria italica uncharacterized LOC101777399 (LOC101777399), mRNA
sit-miR116-npr	4	Translation	Setaria italica L-type lectin-domain containing receptor kinase IX.1 (LOC101763101), mRNA
sit-miR116-npr	4	Cleavage	Setaria italica protein ALP1-like (LOC101761581), mRNA
sit-miR116-npr	4	Cleavage	Setaria italica uncharacterized LOC101766818 (LOC101766818), transcript variant X1, mRNA
sit-miR116-npr	4	Cleavage	Setaria italica uncharacterized LOC101766818 (LOC101766818), transcript variant X3, mRNA
sit-miR116-npr	4	Cleavage	Setaria italica cellulose synthase A catalytic subunit 4 [UDP-forming] (LOC101774619), mRNA
sit-miR116-npr	4	Cleavage	Setaria italica UDP-N-acetylmuramoyl-L-alanyl-D-glutamate--2,6-diaminopimelate ligase (LOC101782682), mRNA
sit-miR116-npr	4	Cleavage	Setaria italica xyloglucan galactosyltransferase KATAMARI1 homolog (LOC101772438), mRNA
sit-miR116-npr	4	Cleavage	Setaria italica 50S ribosomal protein L7/L12 (LOC101769168), mRNA
sit-miR116-npr	4	Cleavage	Setaria italica uncharacterized LOC101780953 (LOC101780953), transcript variant X1, mRNA
sit-miR116-npr	4	Cleavage	Setaria italica uncharacterized LOC101780953 (LOC101780953), transcript variant X2, mRNA
sit-miR116-npr	4	Cleavage	Setaria italica pentatricopeptide repeat-containing protein At2g32630-like (LOC101760482), mRNA
sit-miR116-npr	4.5	Cleavage	Setaria italica dual specificity protein phosphatase PHS1 (LOC101781896), mRNA
sit-miR116-npr	4.5	Cleavage	Setaria italica E3 ubiquitin-protein ligase makorin (LOC101780734), mRNA
sit-miR116-npr	4.5	Cleavage	Setaria italica flavonol synthase/flavanone 3-hydroxylase (LOC101780580), mRNA
sit-miR116-npr	4.5	Cleavage	Setaria italica 40S ribosomal protein S5 (LOC101756850), mRNA
sit-miR116-npr	4.5	Cleavage	Setaria italica protein IQ-DOMAIN 1 (LOC101771702), transcript variant X1, mRNA
sit-miR116-npr	4.5	Cleavage	Setaria italica protein IQ-DOMAIN 1 (LOC101783938), transcript variant X1, mRNA
sit-miR116-npr	4.5	Cleavage	Setaria italica protein IQ-DOMAIN 1 (LOC101771702), transcript variant X2, mRNA
sit-miR116-npr	4.5	Cleavage	Setaria italica protein IQ-DOMAIN 1 (LOC101783938), transcript variant X2, mRNA
sit-miR116-npr	4.5	Cleavage	Setaria italica probable RNA-dependent RNA polymerase 3 (LOC101752856), transcript variant X1, mRNA
sit-miR116-npr	4.5	Cleavage	Setaria italica E3 ubiquitin-protein ligase UPL3 (LOC101758275), mRNA
sit-miR116-npr	4.5	Translation	Setaria italica trafficking protein particle complex II-specific subunit 130 homolog (LOC101772825), mRNA
sit-miR116-npr	4.5	Cleavage	Setaria italica uncharacterized LOC101773353 (LOC101773353), mRNA
sit-miR116-npr	4.5	Translation	Setaria italica uncharacterized LOC101763483 (LOC101763483), mRNA
sit-miR116-npr	4.5	Cleavage	Setaria italica malate dehydrogenase, chloroplastic (LOC101761852), mRNA
sit-miR116-npr	4.5	Cleavage	Setaria italica probable carboxylesterase 13 (LOC101763846), mRNA
sit-miR116-npr	4.5	Cleavage	Setaria italica uncharacterized LOC101767545 (LOC101767545), mRNA
sit-miR116-npr	4.5	Cleavage	Setaria italica dnaJ protein ERDJ2 (LOC101774248), mRNA
sit-miR116-npr	4.5	Translation	Setaria italica delta(8)-fatty-acid desaturase 2 (LOC101764528), mRNA
sit-miR116-npr	4.5	Translation	Setaria italica ras-related protein RAB1BV (LOC101767699), mRNA
sit-miR116-npr	5	Cleavage	Setaria italica cinnamoyl-CoA reductase 2 (LOC101784783), mRNA
sit-miR116-npr	5	Cleavage	Setaria italica achilleol B synthase (LOC101769509), mRNA
sit-miR116-npr	5	Cleavage	Setaria italica D-inositol 3-phosphate glycosyltransferase (LOC101768285), mRNA
sit-miR116-npr	5	Cleavage	Setaria italica protein DETOXIFICATION 16 (LOC101752691), mRNA
sit-miR116-npr	5	Cleavage	Setaria italica cell division control protein 6 homolog (LOC101761509), mRNA
sit-miR116-npr	5	Cleavage	Setaria italica probable ATP-dependent DNA helicase CHR12 (LOC101786813), transcript variant X1, mRNA
sit-miR116-npr	5	Cleavage	Setaria italica probable ATP-dependent DNA helicase CHR12 (LOC101786813), transcript variant X2, mRNA
sit-miR116-npr	5	Cleavage	Setaria italica protein DETOXIFICATION 16 (LOC101753918), mRNA
sit-miR116-npr	5	Cleavage	Setaria italica calmodulin-binding receptor-like cytoplasmic kinase 2 (LOC101782395), mRNA
sit-miR116-npr	5	Cleavage	Setaria italica universal stress protein PHOS32 (LOC101762349), mRNA
sit-miR116-npr	5	Cleavage	Setaria italica nuclear pore complex protein NUP205 (LOC101762877), mRNA
sit-miR116-npr	5	Translation	Setaria italica PXMP2/4 family protein 3-like (LOC101763087), mRNA
sit-miR116-npr	5	Cleavage	Setaria italica uncharacterized LOC101774620 (LOC101774620), transcript variant X1, mRNA
sit-miR116-npr	5	Cleavage	Setaria italica uncharacterized LOC101774620 (LOC101774620), transcript variant X3, mRNA
sit-miR116-npr	5	Cleavage	Setaria italica uncharacterized LOC101774620 (LOC101774620), transcript variant X2, mRNA
sit-miR116-npr	5	Cleavage	Setaria italica uncharacterized LOC101774620 (LOC101774620), transcript variant X4, mRNA
sit-miR116-npr	5	Cleavage	Setaria italica probable mediator of RNA polymerase II transcription subunit 37c (LOC101785219), mRNA
sit-miR116-npr	5	Cleavage	Setaria italica uncharacterized LOC105914120 (LOC105914120), transcript variant X2, mRNA
sit-miR116-npr	5	Cleavage	Setaria italica uncharacterized LOC105914120 (LOC105914120), transcript variant X4, mRNA
sit-miR116-npr	5	Cleavage	Setaria italica uncharacterized LOC105914120 (LOC105914120), transcript variant X5, mRNA
sit-miR116-npr	5	Cleavage	Setaria italica uncharacterized LOC105914120 (LOC105914120), transcript variant X3, mRNA
sit-miR116-npr	5	Cleavage	Setaria italica uncharacterized LOC105914120 (LOC105914120), transcript variant X1, mRNA
sit-miR116-npr	5	Cleavage	Setaria italica putative G3BP-like protein (LOC101769140), transcript variant X1, mRNA
sit-miR116-npr	5	Cleavage	Setaria italica beta-fructofuranosidase, insoluble isoenzyme 3 (LOC101768855), mRNA
sit-miR116-npr	5	Cleavage	Setaria italica putative G3BP-like protein (LOC101769140), transcript variant X2, mRNA
sit-miR116-npr	5	Cleavage	Setaria italica mitochondrial phosphate carrier protein 1, mitochondrial (LOC101753458), mRNA
sit-miR116-npr	5	Cleavage	Setaria italica cinnamoyl-CoA reductase 1 (LOC101786254), mRNA
sit-miR116-npr	5	Translation	Setaria italica putative deoxyribonuclease TATDN1 (LOC101770214), mRNA
sit-miR121-1-npr	2	Cleavage	Setaria italica protein SCAI homolog (LOC101783577), transcript variant X2, mRNA
sit-miR121-1-npr	2	Cleavage	Setaria italica protein SCAI homolog (LOC101783577), transcript variant X1, mRNA
sit-miR121-1-npr	3	Cleavage	Setaria italica amino acid transporter AVT1C (LOC101773922), mRNA
sit-miR121-1-npr	3	Cleavage	Setaria italica urease accessory protein F (LOC101764910), mRNA
sit-miR121-1-npr	3	Cleavage	Setaria italica probable cytokinin riboside 5'-monophosphate phosphoribohydrolase LOG4 (LOC101762283), mRNA
sit-miR121-1-npr	3	Cleavage	Setaria italica proteasome subunit alpha type-3 (LOC101775302), mRNA
sit-miR121-1-npr	3.5	Cleavage	Setaria italica putative disease resistance protein RGA3 (LOC101778200), transcript variant X3, mRNA
sit-miR121-1-npr	3.5	Cleavage	Setaria italica putative disease resistance protein RGA3 (LOC101778200), transcript variant X2, mRNA
sit-miR121-1-npr	3.5	Cleavage	Setaria italica putative disease resistance protein RGA3 (LOC101778200), transcript variant X7, mRNA
sit-miR121-1-npr	3.5	Cleavage	Setaria italica putative disease resistance protein RGA3 (LOC101778200), transcript variant X6, mRNA
sit-miR121-1-npr	3.5	Cleavage	Setaria italica putative disease resistance protein RGA3 (LOC101778200), transcript variant X5, mRNA
sit-miR121-1-npr	3.5	Cleavage	Setaria italica putative disease resistance protein RGA3 (LOC101778200), transcript variant X4, mRNA
sit-miR121-1-npr	3.5	Cleavage	Setaria italica putative disease resistance protein RGA3 (LOC101778200), transcript variant X1, mRNA
sit-miR121-1-npr	3.5	Cleavage	Setaria italica protein NETWORKED 2D (LOC101759676), mRNA
sit-miR121-1-npr	3.5	Translation	Setaria italica heat shock 70 kDa protein 15 (LOC101770649), transcript variant X1, mRNA
sit-miR121-1-npr	3.5	Translation	Setaria italica potassium transporter 18 (LOC101773846), mRNA
sit-miR121-1-npr	3.5	Cleavage	Setaria italica GIGYF family protein CG11148 (LOC101784123), mRNA
sit-miR121-1-npr	3.5	Cleavage	Setaria italica anthocyanin regulatory Lc protein (LOC101771720), transcript variant X1, mRNA
sit-miR121-1-npr	3.5	Cleavage	Setaria italica anthocyanin regulatory Lc protein (LOC101771720), transcript variant X2, mRNA
sit-miR121-1-npr	3.5	Cleavage	Setaria italica ABC transporter C family member 13 (LOC101779591), mRNA
sit-miR121-1-npr	3.5	Cleavage	Setaria italica DEAD-box ATP-dependent RNA helicase 29 (LOC101768587), mRNA
sit-miR121-1-npr	3.5	Cleavage	Setaria italica putative disease resistance RPP13-like protein 3 (LOC101763955), mRNA
sit-miR121-1-npr	3.5	Cleavage	Setaria italica pentatricopeptide repeat-containing protein At2g38420, mitochondrial-like (LOC101766595), mRNA
sit-miR121-1-npr	3.5	Cleavage	Setaria italica serine/threonine-protein kinase SMG1 (LOC101758768), transcript variant X1, mRNA
sit-miR121-1-npr	3.5	Translation	Setaria italica uncharacterized LOC111257722 (LOC111257722), mRNA
sit-miR121-1-npr	3.5	Cleavage	Setaria italica double-stranded RNA-binding protein 8 (LOC101760903), transcript variant X2, mRNA
sit-miR121-1-npr	3.5	Cleavage	Setaria italica double-stranded RNA-binding protein 8 (LOC101767010), mRNA
sit-miR121-1-npr	3.5	Cleavage	Setaria italica double-stranded RNA-binding protein 8 (LOC101760903), transcript variant X1, mRNA
sit-miR121-1-npr	3.5	Cleavage	Setaria italica F-box/LRR-repeat MAX2 homolog (LOC101774314), mRNA
sit-miR121-1-npr	4	Translation	Setaria italica neutral ceramidase (LOC101786357), transcript variant X1, mRNA
sit-miR121-1-npr	4	Translation	Setaria italica neutral ceramidase (LOC101786357), transcript variant X2, mRNA
sit-miR121-1-npr	4	Cleavage	Setaria italica pentatricopeptide repeat-containing protein At3g29230 (LOC101769193), mRNA
sit-miR121-1-npr	4	Translation	Setaria italica transcription factor PCF3 (LOC101774952), mRNA
sit-miR121-1-npr	4	Translation	Setaria italica uncharacterized LOC101767761 (LOC101767761), mRNA
sit-miR121-1-npr	4	Cleavage	Setaria italica jasmonic acid-amido synthetase JAR1 (LOC101779619), transcript variant X1, mRNA
sit-miR121-1-npr	4	Cleavage	Setaria italica jasmonic acid-amido synthetase JAR1 (LOC101779619), transcript variant X2, mRNA
sit-miR121-1-npr	4	Translation	Setaria italica lipid phosphate phosphatase epsilon 1, chloroplastic (LOC101784898), mRNA
sit-miR121-1-npr	4	Cleavage	Setaria italica protein FAM91A1 (LOC101758634), mRNA
sit-miR121-1-npr	4	Cleavage	Setaria italica receptor-like protein kinase HERK 1 (LOC101766385), mRNA
sit-miR121-1-npr	4	Cleavage	Setaria italica AT-hook motif nuclear-localized protein 7 (LOC101766536), mRNA
sit-miR121-1-npr	4	Translation	Setaria italica probable L-ascorbate peroxidase 6, chloroplastic/mitochondrial (LOC101761338), mRNA
sit-miR121-1-npr	4	Cleavage	Setaria italica transmembrane protein adipocyte-associated 1 homolog (LOC101781057), mRNA
sit-miR121-1-npr	4	Translation	Setaria italica protein FON2 SPARE1 (LOC101766129), mRNA
sit-miR121-1-npr	4	Cleavage	Setaria italica malate dehydrogenase, cytoplasmic (LOC101765343), mRNA
sit-miR121-1-npr	4	Cleavage	Setaria italica uncharacterized LOC101765912 (LOC101765912), transcript variant X1, mRNA
sit-miR121-1-npr	4	Cleavage	Setaria italica uncharacterized LOC101765912 (LOC101765912), transcript variant X2, mRNA
sit-miR121-1-npr	4	Cleavage	Setaria italica protein FAR1-RELATED SEQUENCE 5 (LOC101784300), mRNA
sit-miR121-1-npr	4.5	Cleavage	Setaria italica beta-glucosidase 12 (LOC101777786), mRNA
sit-miR121-1-npr	4.5	Cleavage	Setaria italica zinc finger protein WIP4-like (LOC101770449), mRNA
sit-miR121-1-npr	4.5	Cleavage	Setaria italica uncharacterized LOC101762609 (LOC101762609), mRNA
sit-miR121-1-npr	4.5	Cleavage	Setaria italica protein MIZU-KUSSEI 1 (LOC101757647), mRNA
sit-miR121-1-npr	4.5	Translation	Setaria italica geranylgeranyl transferase type-2 subunit beta 1 (LOC101785975), mRNA
sit-miR121-1-npr	4.5	Translation	Setaria italica LEAF RUST 10 DISEASE-RESISTANCE LOCUS RECEPTOR-LIKE PROTEIN KINASE-like 2.1 (LOC101776787), mRNA
sit-miR121-1-npr	4.5	Translation	Setaria italica HVA22-like protein a (LOC101760371), mRNA
sit-miR121-1-npr	4.5	Cleavage	Setaria italica proteasome subunit alpha type-1 (LOC101772320), mRNA
sit-miR121-1-npr	4.5	Translation	Setaria italica uncharacterized LOC101774502 (LOC101774502), mRNA
sit-miR121-1-npr	4.5	Cleavage	Setaria italica serine/arginine repetitive matrix protein 2 (LOC101770089), mRNA
sit-miR121-1-npr	4.5	Translation	Setaria italica double-stranded RNA-binding protein 8 (LOC101767010), mRNA
sit-miR121-1-npr	5	Translation	Setaria italica uncharacterized LOC111255679 (LOC111255679), mRNA
sit-miR121-1-npr	5	Cleavage	Setaria italica protein NRT1/ PTR FAMILY 4.6 (LOC101760084), mRNA
sit-miR121-1-npr	5	Cleavage	Setaria italica formin-like protein 3 (LOC101760586), mRNA
sit-miR121-1-npr	5	Cleavage	Setaria italica uncharacterized LOC101755317 (LOC101755317), mRNA
sit-miR121-1-npr	5	Cleavage	Setaria italica pentatricopeptide repeat-containing protein At1g66345, mitochondrial (LOC101765830), mRNA
sit-miR121-1-npr	5	Cleavage	Setaria italica uncharacterized LOC101780539 (LOC101780539), mRNA
sit-miR121-1-npr	5	Cleavage	Setaria italica probable nucleoside diphosphate kinase 5 (LOC101782324), transcript variant X1, mRNA
sit-miR121-1-npr	5	Cleavage	Setaria italica probable tRNA N6-adenosine threonylcarbamoyltransferase (LOC101754690), transcript variant X1, mRNA
sit-miR121-1-npr	5	Cleavage	Setaria italica mitotic checkpoint protein BUB3.1-like (LOC101759464), mRNA
sit-miR121-1-npr	5	Cleavage	Setaria italica probable L-type lectin-domain containing receptor kinase S.5 (LOC101767272), mRNA
sit-miR121-1-npr	5	Cleavage	Setaria italica putative pentatricopeptide repeat-containing protein At5g09950 (LOC101786473), mRNA
sit-miR121-1-npr	5	Translation	Setaria italica cyclin-dependent kinase G-1 (LOC101752887), transcript variant X5, mRNA
sit-miR121-1-npr	5	Translation	Setaria italica cyclin-dependent kinase G-1 (LOC101752887), transcript variant X2, mRNA
sit-miR121-1-npr	5	Translation	Setaria italica cyclin-dependent kinase G-1 (LOC101752887), transcript variant X4, mRNA
sit-miR121-1-npr	5	Translation	Setaria italica cyclin-dependent kinase G-1 (LOC101752887), transcript variant X3, mRNA
sit-miR121-1-npr	5	Translation	Setaria italica cyclin-dependent kinase G-1 (LOC101752887), transcript variant X1, mRNA
sit-miR121-1-npr	5	Cleavage	Setaria italica peroxidase 39 (LOC101760583), mRNA
sit-miR121-1-npr	5	Cleavage	Setaria italica probable receptor-like protein kinase At1g80640 (LOC101784884), transcript variant X2, mRNA
sit-miR121-1-npr	5	Cleavage	Setaria italica probable receptor-like protein kinase At1g80640 (LOC101784884), transcript variant X1, mRNA
sit-miR121-1-npr	5	Cleavage	Setaria italica histone-lysine N-methyltransferase ATX4 (LOC101772452), mRNA
sit-miR121-1-npr	5	Cleavage	Setaria italica FRIGIDA-like protein 4a (LOC101772288), transcript variant X2, mRNA
sit-miR121-1-npr	5	Cleavage	Setaria italica FRIGIDA-like protein 4a (LOC101772288), transcript variant X1, mRNA
sit-miR121-1-npr	5	Cleavage	Setaria italica filament-like plant protein 7 (LOC101757338), transcript variant X1, mRNA
sit-miR121-1-npr	5	Cleavage	Setaria italica solute carrier family 25 member 44 (LOC101757180), mRNA
sit-miR121-1-npr	5	Cleavage	Setaria italica uncharacterized LOC101754916 (LOC101754916), mRNA
sit-miR123-npr	1.5	Cleavage	Setaria italica probable ubiquitin-conjugating enzyme E2 24 (LOC101767028), transcript variant X2, mRNA
sit-miR123-npr	2.5	Cleavage	Setaria italica probable ubiquitin-conjugating enzyme E2 24 (LOC101767028), transcript variant X2, mRNA
sit-miR123-npr	2.5	Cleavage	Setaria italica probable ubiquitin-conjugating enzyme E2 24 (LOC101767028), transcript variant X2, mRNA
sit-miR123-npr	2.5	Cleavage	Setaria italica probable ubiquitin-conjugating enzyme E2 24 (LOC101767028), transcript variant X2, mRNA
sit-miR123-npr	2.5	Cleavage	Setaria italica probable ubiquitin-conjugating enzyme E2 24 (LOC101767028), transcript variant X2, mRNA
sit-miR123-npr	2.5	Cleavage	Setaria italica probable ubiquitin-conjugating enzyme E2 24 (LOC101767028), transcript variant X2, mRNA
sit-miR123-npr	2.5	Cleavage	Setaria italica nudix hydrolase 14, chloroplastic (LOC101784855), mRNA
sit-miR123-npr	2.5	Cleavage	Setaria italica midasin (LOC101765254), transcript variant X1, mRNA
sit-miR123-npr	2.5	Cleavage	Setaria italica midasin (LOC101765254), transcript variant X2, mRNA
sit-miR123-npr	3	Translation	Setaria italica adenylosuccinate lyase (LOC101773652), mRNA
sit-miR123-npr	3	Cleavage	Setaria italica phosphatidylserine decarboxylase proenzyme 2 (LOC101766397), mRNA
sit-miR123-npr	3.5	Cleavage	Setaria italica inorganic phosphate transporter 1-6 (LOC101775675), mRNA
sit-miR123-npr	3.5	Cleavage	Setaria italica protein S-acyltransferase 8 (LOC101760930), mRNA
sit-miR123-npr	3.5	Cleavage	Setaria italica uncharacterized LOC111258245 (LOC111258245), mRNA
sit-miR123-npr	3.5	Cleavage	Setaria italica probable 3-deoxy-D-manno-octulosonic acid transferase, mitochondrial (LOC101764761), transcript variant X3, mRNA
sit-miR123-npr	3.5	Cleavage	Setaria italica probable 3-deoxy-D-manno-octulosonic acid transferase, mitochondrial (LOC101764761), transcript variant X1, mRNA
sit-miR123-npr	4	Cleavage	Setaria italica protein C2-DOMAIN ABA-RELATED 11 (LOC101768452), transcript variant X1, mRNA
sit-miR123-npr	4	Cleavage	Setaria italica protein C2-DOMAIN ABA-RELATED 11 (LOC101768452), transcript variant X2, mRNA
sit-miR123-npr	4	Cleavage	Setaria italica putative receptor protein kinase ZmPK1 (LOC101762943), transcript variant X2, mRNA
sit-miR123-npr	4	Cleavage	Setaria italica putative receptor protein kinase ZmPK1 (LOC101762943), transcript variant X1, mRNA
sit-miR123-npr	4	Translation	Setaria italica uncharacterized protein At5g08430 (LOC101758352), transcript variant X1, mRNA
sit-miR123-npr	4	Translation	Setaria italica uncharacterized protein At5g08430 (LOC101758352), transcript variant X2, mRNA
sit-miR123-npr	4	Translation	Setaria italica CBS domain-containing protein CBSX6 (LOC101763410), mRNA
sit-miR123-npr	4	Cleavage	Setaria italica 11-beta-hydroxysteroid dehydrogenase 1B (LOC101776280), mRNA
sit-miR123-npr	4	Cleavage	Setaria italica uncharacterized LOC101767176 (LOC101767176), mRNA
sit-miR123-npr	4	Cleavage	Setaria italica small GTPase LIP1 (LOC101781731), mRNA
sit-miR123-npr	4	Cleavage	Setaria italica GEM-like protein 4 (LOC101778726), mRNA
sit-miR123-npr	4	Cleavage	Setaria italica protein kinase G11A (LOC101771786), mRNA
sit-miR123-npr	4	Cleavage	Setaria italica uncharacterized LOC101764571 (LOC101764571), mRNA
sit-miR123-npr	4	Cleavage	Setaria italica probable alkaline/neutral invertase F (LOC101774158), mRNA
sit-miR123-npr	4	Cleavage	Setaria italica F-box protein At1g78280 (LOC101775527), transcript variant X1, mRNA
sit-miR123-npr	4	Cleavage	Setaria italica uncharacterized LOC101770414 (LOC101770414), mRNA
sit-miR123-npr	4.5	Cleavage	Setaria italica uncharacterized LOC101771781 (LOC101771781), transcript variant X2, mRNA
sit-miR123-npr	4.5	Cleavage	Setaria italica uncharacterized LOC101771781 (LOC101771781), transcript variant X1, mRNA
sit-miR123-npr	4.5	Cleavage	Setaria italica uncharacterized LOC101771781 (LOC101771781), transcript variant X3, mRNA
sit-miR123-npr	4.5	Translation	Setaria italica protein CHROMATIN REMODELING 24 (LOC101780968), transcript variant X6, mRNA
sit-miR123-npr	4.5	Translation	Setaria italica protein CHROMATIN REMODELING 24 (LOC101780968), transcript variant X3, mRNA
sit-miR123-npr	4.5	Translation	Setaria italica protein CHROMATIN REMODELING 24 (LOC101780968), transcript variant X2, mRNA
sit-miR123-npr	4.5	Translation	Setaria italica protein CHROMATIN REMODELING 24 (LOC101780968), transcript variant X5, mRNA
sit-miR123-npr	4.5	Cleavage	Setaria italica nucleolin (LOC101754536), mRNA
sit-miR123-npr	4.5	Cleavage	Setaria italica uncharacterized protein sll0005 (LOC101765737), transcript variant X1, mRNA
sit-miR123-npr	4.5	Cleavage	Setaria italica uncharacterized protein sll0005 (LOC101765737), transcript variant X2, mRNA
sit-miR123-npr	4.5	Cleavage	Setaria italica uncharacterized LOC101772681 (LOC101772681), mRNA
sit-miR123-npr	4.5	Cleavage	Setaria italica dicarboxylate transporter 2.1, chloroplastic (LOC101759872), mRNA
sit-miR123-npr	4.5	Cleavage	Setaria italica diacylglycerol kinase 5 (LOC101763139), transcript variant X2, mRNA
sit-miR123-npr	4.5	Cleavage	Setaria italica disease resistance protein RGA2 (LOC101752504), mRNA
sit-miR123-npr	4.5	Translation	Setaria italica helicase-like transcription factor CHR28 (LOC101755212), transcript variant X1, mRNA
sit-miR123-npr	4.5	Translation	Setaria italica helicase-like transcription factor CHR28 (LOC101755212), transcript variant X2, mRNA
sit-miR123-npr	4.5	Cleavage	Setaria italica tankyrase-1 (LOC101755422), mRNA
sit-miR123-npr	4.5	Cleavage	Setaria italica serine/threonine receptor-like kinase NFP (LOC101761138), mRNA
sit-miR123-npr	5	Cleavage	Setaria italica inorganic phosphate transporter 1-6 (LOC101762220), mRNA
sit-miR123-npr	5	Translation	Setaria italica UDP-glucuronic acid decarboxylase 1 (LOC101777850), mRNA
sit-miR123-npr	5	Cleavage	Setaria italica repressor of RNA polymerase III transcription MAF1 homolog (LOC101778163), mRNA
sit-miR123-npr	5	Translation	Setaria italica G-type lectin S-receptor-like serine/threonine-protein kinase LECRK3 (LOC101765129), mRNA
sit-miR123-npr	5	Cleavage	Setaria italica probable inorganic phosphate transporter 1-12 (LOC101752580), mRNA
sit-miR123-npr	5	Cleavage	Setaria italica uncharacterized LOC101770182 (LOC101770182), mRNA
sit-miR123-npr	5	Translation	Setaria italica SAC3 family protein B (LOC101780072), transcript variant X1, mRNA
sit-miR123-npr	5	Translation	Setaria italica SAC3 family protein B (LOC101780072), transcript variant X2, mRNA
sit-miR123-npr	5	Translation	Setaria italica SAC3 family protein B (LOC101780072), transcript variant X3, mRNA
sit-miR123-npr	5	Translation	Setaria italica SAC3 family protein B (LOC101780072), transcript variant X4, mRNA
sit-miR123-npr	5	Translation	Setaria italica SAC3 family protein B (LOC101780072), transcript variant X6, mRNA
sit-miR123-npr	5	Translation	Setaria italica SAC3 family protein B (LOC101780072), transcript variant X5, mRNA
sit-miR123-npr	5	Cleavage	Setaria italica phosphoglucan phosphatase LSF1, chloroplastic (LOC101786096), mRNA
sit-miR123-npr	5	Cleavage	Setaria italica uncharacterized LOC101775468 (LOC101775468), mRNA
sit-miR123-npr	5	Cleavage	Setaria italica mitochondrial import inner membrane translocase subunit Tim9 (LOC101772934), mRNA
sit-miR123-npr	5	Cleavage	Setaria italica monodehydroascorbate reductase (LOC101773570), mRNA
sit-miR123-npr	5	Translation	Setaria italica protein FRA10AC1 (LOC101770508), mRNA
sit-miR123-npr	5	Cleavage	Setaria italica uncharacterized LOC101782669 (LOC101782669), transcript variant X1, mRNA
sit-miR123-npr	5	Cleavage	Setaria italica uncharacterized LOC101782669 (LOC101782669), transcript variant X2, mRNA
sit-miR123-npr	5	Cleavage	Setaria italica uncharacterized LOC101782669 (LOC101782669), transcript variant X4, mRNA
sit-miR123-npr	5	Cleavage	Setaria italica expansin-A1 (LOC101776412), mRNA
sit-miR123-npr	5	Cleavage	Setaria italica uncharacterized LOC101782669 (LOC101782669), transcript variant X5, mRNA
sit-miR123-npr	5	Cleavage	Setaria italica leucine-rich repeat receptor-like serine/threonine-protein kinase BAM1 (LOC101762554), mRNA
sit-miR123-npr	5	Cleavage	Setaria italica potassium transporter 27 (LOC101764995), transcript variant X1, mRNA
sit-miR123-npr	5	Cleavage	Setaria italica potassium transporter 27 (LOC101764995), transcript variant X1, mRNA
sit-miR123-npr	5	Cleavage	Setaria italica probable ascorbate-specific transmembrane electron transporter 1 (LOC101752833), mRNA
sit-miR123-npr	5	Cleavage	Setaria italica reticuline oxidase (LOC101763155), mRNA
sit-miR123-npr	5	Cleavage	Setaria italica potassium transporter 27 (LOC101764995), transcript variant X2, mRNA
sit-miR123-npr	5	Cleavage	Setaria italica potassium transporter 27 (LOC101764995), transcript variant X2, mRNA
sit-miR123-npr	5	Cleavage	Setaria italica dof zinc finger protein 2 (LOC101764966), mRNA
sit-miR123-npr	5	Cleavage	Setaria italica SCAR-like protein 1 (LOC101775244), transcript variant X1, mRNA
sit-miR123-npr	5	Cleavage	Setaria italica SCAR-like protein 1 (LOC101775244), transcript variant X2, mRNA
sit-miR123-npr	5	Translation	Setaria italica pentatricopeptide repeat-containing protein At2g21090-like (LOC105915165), mRNA
sit-miR123-npr	5	Cleavage	Setaria italica zinc finger protein CONSTANS-LIKE 15 (LOC101771794), mRNA
sit-miR123-npr	5	Cleavage	Setaria italica protein NRT1/ PTR FAMILY 2.11-like (LOC101776101), mRNA
sit-miR123-npr	5	Cleavage	Setaria italica protein HUA2-LIKE 3 (LOC101771344), transcript variant X1, mRNA
sit-miR123-npr	5	Cleavage	Setaria italica peptidyl serine alpha-galactosyltransferase (LOC101754502), mRNA
sit-miR124-npr	2.5	Cleavage	Setaria italica beta-galactosidase (LOC101783800), transcript variant X2, mRNA
sit-miR124-npr	2.5	Cleavage	Setaria italica beta-galactosidase (LOC101783800), transcript variant X3, mRNA
sit-miR124-npr	2.5	Cleavage	Setaria italica beta-galactosidase (LOC101783800), transcript variant X1, mRNA
sit-miR124-npr	2.5	Cleavage	Setaria italica beta-galactosidase (LOC101783800), transcript variant X4, mRNA
sit-miR124-npr	3	Cleavage	Setaria italica glycerol-3-phosphate dehydrogenase [NAD(+)], chloroplastic (LOC101776675), mRNA
sit-miR124-npr	3	Cleavage	Setaria italica N-terminal acetyltransferase B complex auxiliary subunit NAA25 (LOC101774438), mRNA
sit-miR124-npr	3	Cleavage	Setaria italica conserved oligomeric Golgi complex subunit 4 (LOC101785820), transcript variant X1, mRNA
sit-miR124-npr	3	Cleavage	Setaria italica conserved oligomeric Golgi complex subunit 4 (LOC101785820), transcript variant X2, mRNA
sit-miR124-npr	3.5	Cleavage	Setaria italica monosaccharide-sensing protein 2 (LOC101761981), transcript variant X2, mRNA
sit-miR124-npr	3.5	Cleavage	Setaria italica monosaccharide-sensing protein 2 (LOC101761981), transcript variant X1, mRNA
sit-miR124-npr	3.5	Cleavage	Setaria italica endonuclease MutS2-like (LOC101757394), mRNA
sit-miR124-npr	3.5	Cleavage	Setaria italica ABC transporter G family member 41 (LOC101783905), transcript variant X1, mRNA
sit-miR124-npr	3.5	Cleavage	Setaria italica pentatricopeptide repeat-containing protein At4g33990-like (LOC101757893), mRNA
sit-miR124-npr	3.5	Cleavage	Setaria italica ABC transporter G family member 41 (LOC101783905), transcript variant X2, mRNA
sit-miR124-npr	3.5	Cleavage	Setaria italica L-type lectin-domain containing receptor kinase IX.1 (LOC101774255), mRNA
sit-miR124-npr	3.5	Translation	Setaria italica 60S ribosomal protein L19-1 (LOC101765261), mRNA
sit-miR124-npr	3.5	Cleavage	Setaria italica serine/arginine repetitive matrix protein 1 (LOC101770570), transcript variant X1, mRNA
sit-miR124-npr	3.5	Cleavage	Setaria italica serine/arginine repetitive matrix protein 1 (LOC101770570), transcript variant X2, mRNA
sit-miR124-npr	4	Cleavage	Setaria italica ABC transporter E family member 2 (LOC101778969), transcript variant X1, mRNA
sit-miR124-npr	4	Cleavage	Setaria italica wall-associated receptor kinase 1 (LOC101753405), mRNA
sit-miR124-npr	4	Cleavage	Setaria italica NAC domain-containing protein 48 (LOC101770302), mRNA
sit-miR124-npr	4	Cleavage	Setaria italica peroxisomal membrane protein 13 (LOC101763578), transcript variant X1, mRNA
sit-miR124-npr	4	Cleavage	Setaria italica peroxisomal membrane protein 13 (LOC101763578), transcript variant X3, mRNA
sit-miR124-npr	4	Cleavage	Setaria italica peroxisomal membrane protein 13 (LOC101763578), transcript variant X2, mRNA
sit-miR124-npr	4	Cleavage	Setaria italica PHD finger protein ALFIN-LIKE 6 (LOC101777468), transcript variant X1, mRNA
sit-miR124-npr	4	Cleavage	Setaria italica PHD finger protein ALFIN-LIKE 6 (LOC101777468), transcript variant X2, mRNA
sit-miR124-npr	4	Cleavage	Setaria italica serine/threonine-protein phosphatase BSL2 homolog (LOC101769861), mRNA
sit-miR124-npr	4	Translation	Setaria italica polygalacturonase inhibitor 1-like (LOC105914791), mRNA
sit-miR124-npr	4	Cleavage	Setaria italica F-box protein SKIP1 (LOC101765722), mRNA
sit-miR124-npr	4	Cleavage	Setaria italica MDIS1-interacting receptor like kinase 2 (LOC101767204), mRNA
sit-miR124-npr	4	Cleavage	Setaria italica glycerophosphodiester phosphodiesterase GDPD4 (LOC101755777), mRNA
sit-miR124-npr	4	Cleavage	Setaria italica protein OPAQUE1 (LOC101771788), mRNA
sit-miR124-npr	4	Cleavage	Setaria italica wall-associated receptor kinase 2 (LOC101786555), mRNA
sit-miR124-npr	4	Cleavage	Setaria italica uncharacterized LOC101772538 (LOC101772538), transcript variant X2, mRNA
sit-miR124-npr	4	Cleavage	Setaria italica basic proline-rich protein (LOC101775206), mRNA
sit-miR124-npr	4.5	Translation	Setaria italica chromatin structure-remodeling complex protein SYD (LOC101775124), transcript variant X1, mRNA
sit-miR124-npr	4.5	Translation	Setaria italica chromatin structure-remodeling complex protein SYD (LOC101775124), transcript variant X2, mRNA
sit-miR124-npr	4.5	Cleavage	Setaria italica ethylene-overproduction protein 1 (LOC101778523), mRNA
sit-miR124-npr	4.5	Translation	Setaria italica bZIP transcription factor 50 (LOC101753963), mRNA
sit-miR124-npr	4.5	Cleavage	Setaria italica subtilisin-like protease SBT2.6 (LOC101762978), transcript variant X1, mRNA
sit-miR124-npr	4.5	Cleavage	Setaria italica uncharacterized LOC101777033 (LOC101777033), mRNA
sit-miR124-npr	4.5	Cleavage	Setaria italica subtilisin-like protease SBT2.6 (LOC101762978), transcript variant X2, mRNA
sit-miR124-npr	4.5	Cleavage	Setaria italica putative disease resistance protein At1g50180 (LOC101765369), mRNA
sit-miR124-npr	4.5	Cleavage	Setaria italica uncharacterized LOC101756977 (LOC101756977), mRNA
sit-miR124-npr	4.5	Cleavage	Setaria italica putative pentatricopeptide repeat-containing protein At5g09950 (LOC101786473), mRNA
sit-miR124-npr	4.5	Cleavage	Setaria italica probable LRR receptor-like serine/threonine-protein kinase At3g47570 (LOC105913460), transcript variant X1, mRNA
sit-miR124-npr	4.5	Cleavage	Setaria italica probable LRR receptor-like serine/threonine-protein kinase At3g47570 (LOC105913460), transcript variant X2, mRNA
sit-miR124-npr	4.5	Cleavage	Setaria italica probable LRR receptor-like serine/threonine-protein kinase At3g47570 (LOC105913460), transcript variant X3, mRNA
sit-miR124-npr	4.5	Cleavage	Setaria italica 60S ribosomal protein L32-1 (LOC101760472), mRNA
sit-miR124-npr	4.5	Cleavage	Setaria italica intron-binding protein aquarius (LOC101784848), mRNA
sit-miR124-npr	4.5	Cleavage	Setaria italica probable apyrase 3 (LOC101770111), mRNA
sit-miR124-npr	4.5	Cleavage	Setaria italica probable cellulose synthase A catalytic subunit 2 [UDP-forming] (LOC101765933), mRNA
sit-miR124-npr	4.5	Translation	Setaria italica F-box/LRR-repeat protein 17 (LOC101785797), transcript variant X1, mRNA
sit-miR124-npr	4.5	Cleavage	Setaria italica xyloglucan galactosyltransferase KATAMARI1 homolog (LOC101759344), mRNA
sit-miR124-npr	4.5	Cleavage	Setaria italica serine/threonine-protein kinase AFC2 (LOC101774636), mRNA
sit-miR124-npr	4.5	Cleavage	Setaria italica serine/threonine-protein kinase AFC1 (LOC101784062), transcript variant X2, mRNA
sit-miR124-npr	5	Translation	Setaria italica uncharacterized LOC111257463 (LOC111257463), transcript variant X1, mRNA
sit-miR124-npr	5	Translation	Setaria italica uncharacterized LOC111257463 (LOC111257463), transcript variant X2, mRNA
sit-miR124-npr	5	Cleavage	Setaria italica beta-galactosidase 6 (LOC101784580), mRNA
sit-miR124-npr	5	Cleavage	Setaria italica type IV inositol polyphosphate 5-phosphatase 7 (LOC101784429), transcript variant X2, mRNA
sit-miR124-npr	5	Cleavage	Setaria italica type IV inositol polyphosphate 5-phosphatase 7 (LOC101784429), transcript variant X1, mRNA
sit-miR124-npr	5	Cleavage	Setaria italica type IV inositol polyphosphate 5-phosphatase 7 (LOC101784429), transcript variant X3, mRNA
sit-miR124-npr	5	Translation	Setaria italica uncharacterized LOC101774941 (LOC101774941), mRNA
sit-miR124-npr	5	Cleavage	Setaria italica E3 SUMO-protein ligase SIZ2 (LOC101784937), transcript variant X1, mRNA
sit-miR124-npr	5	Cleavage	Setaria italica E3 SUMO-protein ligase SIZ2 (LOC101784937), transcript variant X2, mRNA
sit-miR124-npr	5	Translation	Setaria italica uncharacterized LOC101782173 (LOC101782173), transcript variant X5, mRNA
sit-miR124-npr	5	Translation	Setaria italica uncharacterized LOC101782173 (LOC101782173), transcript variant X2, mRNA
sit-miR124-npr	5	Cleavage	Setaria italica putative disease resistance protein RGA3 (LOC101767251), transcript variant X1, mRNA
sit-miR124-npr	5	Cleavage	Setaria italica DExH-box ATP-dependent RNA helicase DExH11 (LOC101755575), mRNA
sit-miR124-npr	5	Cleavage	Setaria italica putative disease resistance protein RGA3 (LOC101767251), transcript variant X2, mRNA
sit-miR124-npr	5	Cleavage	Setaria italica putative disease resistance protein RGA3 (LOC101767251), transcript variant X3, mRNA
sit-miR124-npr	5	Cleavage	Setaria italica ninja-family protein 1 (LOC101773654), transcript variant X1, mRNA
sit-miR124-npr	5	Cleavage	Setaria italica ninja-family protein 1 (LOC101773654), transcript variant X2, mRNA
sit-miR124-npr	5	Cleavage	Setaria italica purine permease 3 (LOC101781289), mRNA
sit-miR124-npr	5	Cleavage	Setaria italica peptidyl-prolyl cis-trans isomerase CYP21-1 (LOC101778727), mRNA
sit-miR124-npr	5	Cleavage	Setaria italica disease resistance protein RGA2 (LOC101774780), mRNA
sit-miR124-npr	5	Cleavage	Setaria italica E3 SUMO-protein ligase SIZ2 (LOC101775215), transcript variant X1, mRNA
sit-miR124-npr	5	Cleavage	Setaria italica E3 SUMO-protein ligase SIZ2 (LOC101775215), transcript variant X2, mRNA
sit-miR124-npr	5	Cleavage	Setaria italica non-classical arabinogalactan protein 30 (LOC101757214), mRNA
sit-miR124-npr	5	Cleavage	Setaria italica uncharacterized LOC101755555 (LOC101755555), transcript variant X4, mRNA
sit-miR124-npr	5	Cleavage	Setaria italica uncharacterized LOC101755555 (LOC101755555), transcript variant X2, mRNA
sit-miR124-npr	5	Cleavage	Setaria italica uncharacterized LOC101755555 (LOC101755555), transcript variant X3, mRNA
sit-miR124-npr	5	Cleavage	Setaria italica uncharacterized LOC111258064 (LOC111258064), mRNA
sit-miR124-npr	5	Cleavage	Setaria italica uncharacterized LOC101755555 (LOC101755555), transcript variant X1, mRNA
sit-miR124-npr	5	Translation	Setaria italica uncharacterized LOC101759132 (LOC101759132), mRNA
sit-miR124-npr	5	Translation	Setaria italica uncharacterized LOC101759132 (LOC101759132), mRNA
sit-miR124-npr	5	Translation	Setaria italica pectate lyase (LOC101775972), mRNA
sit-miR124-npr	5	Cleavage	Setaria italica disease resistance protein RGA2 (LOC105914683), transcript variant X4, mRNA
sit-miR124-npr	5	Cleavage	Setaria italica disease resistance protein RGA2 (LOC105914683), transcript variant X2, mRNA
sit-miR124-npr	5	Cleavage	Setaria italica disease resistance protein RGA2 (LOC105914683), transcript variant X3, mRNA
sit-miR124-npr	5	Cleavage	Setaria italica disease resistance protein RGA2 (LOC105914683), transcript variant X1, mRNA
sit-miR124-npr	5	Translation	Setaria italica pectate lyase (LOC101757040), mRNA
sit-miR124-npr	5	Cleavage	Setaria italica WAT1-related protein At5g07050 (LOC101764492), mRNA
sit-miR125-npr	3	Cleavage	Setaria italica putative disease resistance RPP13-like protein 3 (LOC101777410), mRNA
sit-miR125-npr	3.5	Cleavage	Setaria italica pentatricopeptide repeat-containing protein At2g35030, mitochondrial (LOC101757181), transcript variant X4, mRNA
sit-miR125-npr	3.5	Cleavage	Setaria italica beta-glucosidase 12 (LOC101777786), mRNA
sit-miR125-npr	3.5	Translation	Setaria italica peroxidase P7 (LOC101782279), mRNA
sit-miR125-npr	3.5	Cleavage	Setaria italica uncharacterized LOC101770210 (LOC101770210), mRNA
sit-miR125-npr	3.5	Translation	Setaria italica anti-sigma-I factor RsgI6 (LOC101782274), mRNA
sit-miR125-npr	3.5	Cleavage	Setaria italica probable FBD-associated F-box protein At1g32375 (LOC101767671), mRNA
sit-miR125-npr	4	Translation	Setaria italica aspartate--tRNA ligase, chloroplastic/mitochondrial (LOC101766985), mRNA
sit-miR125-npr	4	Cleavage	Setaria italica transcription factor Pur-alpha 1 (LOC101785801), transcript variant X1, mRNA
sit-miR125-npr	4	Cleavage	Setaria italica transcription factor Pur-alpha 1 (LOC101785801), transcript variant X2, mRNA
sit-miR125-npr	4	Cleavage	Setaria italica uncharacterized LOC101753103 (LOC101753103), transcript variant X1, mRNA
sit-miR125-npr	4	Cleavage	Setaria italica protein SPA1-RELATED 2 (LOC101786942), transcript variant X2, mRNA
sit-miR125-npr	4	Cleavage	Setaria italica protein SPA1-RELATED 2 (LOC101786942), transcript variant X3, mRNA
sit-miR125-npr	4	Cleavage	Setaria italica protein SPA1-RELATED 2 (LOC101786942), transcript variant X1, mRNA
sit-miR125-npr	4	Cleavage	Setaria italica protein SPA1-RELATED 2 (LOC101786942), transcript variant X4, mRNA
sit-miR125-npr	4	Cleavage	Setaria italica protein SPA1-RELATED 2 (LOC101786942), transcript variant X5, mRNA
sit-miR125-npr	4	Cleavage	Setaria italica GDP-L-galactose phosphorylase 1 (LOC101780560), transcript variant X1, mRNA
sit-miR125-npr	4	Cleavage	Setaria italica GDP-L-galactose phosphorylase 1 (LOC101780560), transcript variant X2, mRNA
sit-miR125-npr	4	Cleavage	Setaria italica GDP-L-galactose phosphorylase 1 (LOC101780560), transcript variant X3, mRNA
sit-miR125-npr	4	Cleavage	Setaria italica eukaryotic peptide chain release factor GTP-binding subunit ERF3A (LOC101786486), transcript variant X1, mRNA
sit-miR125-npr	4	Cleavage	Setaria italica eukaryotic peptide chain release factor GTP-binding subunit ERF3A (LOC101786486), transcript variant X2, mRNA
sit-miR125-npr	4	Cleavage	Setaria italica acyl transferase 1 (LOC101761872), mRNA
sit-miR125-npr	4.5	Cleavage	Setaria italica VQ motif-containing protein 22 (LOC101777297), mRNA
sit-miR125-npr	4.5	Cleavage	Setaria italica serine/threonine-protein kinase TIO (LOC101776302), transcript variant X1, mRNA
sit-miR125-npr	4.5	Cleavage	Setaria italica serine/threonine-protein kinase TIO (LOC101776302), transcript variant X2, mRNA
sit-miR125-npr	4.5	Translation	Setaria italica alanine--tRNA ligase (LOC101752565), mRNA
sit-miR125-npr	4.5	Translation	Setaria italica beta-glucosidase 12 (LOC101777376), mRNA
sit-miR125-npr	4.5	Cleavage	Setaria italica uncharacterized LOC101768418 (LOC101768418), transcript variant X1, mRNA
sit-miR125-npr	4.5	Translation	Setaria italica probable plastid-lipid-associated protein 12, chloroplastic (LOC101782223), mRNA
sit-miR125-npr	4.5	Cleavage	Setaria italica pre-mRNA-processing-splicing factor 8A (LOC101780669), mRNA
sit-miR125-npr	4.5	Cleavage	Setaria italica hexokinase-8 (LOC101775414), mRNA
sit-miR125-npr	4.5	Cleavage	Setaria italica probable WRKY transcription factor 70 (LOC101772113), mRNA
sit-miR125-npr	4.5	Cleavage	Setaria italica NAC domain-containing protein 86 (LOC101753940), mRNA
sit-miR125-npr	4.5	Translation	Setaria italica probable serine/threonine-protein kinase WNK4 (LOC101783004), mRNA
sit-miR125-npr	4.5	Translation	Setaria italica uncharacterized LOC101785594 (LOC101785594), transcript variant X2, mRNA
sit-miR125-npr	4.5	Translation	Setaria italica uncharacterized LOC101785594 (LOC101785594), transcript variant X3, mRNA
sit-miR125-npr	4.5	Translation	Setaria italica uncharacterized LOC101785594 (LOC101785594), transcript variant X4, mRNA
sit-miR125-npr	4.5	Translation	Setaria italica uncharacterized LOC101785594 (LOC101785594), transcript variant X1, mRNA
sit-miR125-npr	4.5	Cleavage	Setaria italica uncharacterized LOC106804421 (LOC106804421), mRNA
sit-miR125-npr	4.5	Cleavage	Setaria italica disease resistance protein RPM1 (LOC101776993), mRNA
sit-miR125-npr	5	Cleavage	Setaria italica probable glucuronosyltransferase Os01g0926400 (LOC101754359), mRNA
sit-miR125-npr	5	Translation	Setaria italica potassium transporter 1 (LOC101766299), transcript variant X1, mRNA
sit-miR125-npr	5	Translation	Setaria italica potassium transporter 1 (LOC101766299), transcript variant X2, mRNA
sit-miR125-npr	5	Cleavage	Setaria italica alpha-glucan water dikinase, chloroplastic-like (LOC101772201), mRNA
sit-miR125-npr	5	Cleavage	Setaria italica cytochrome P450 84A1 (LOC101770139), mRNA
sit-miR125-npr	5	Cleavage	Setaria italica tetraspanin-2 (LOC101763818), mRNA
sit-miR125-npr	5	Translation	Setaria italica putative pentatricopeptide repeat-containing protein At5g09950 (LOC101786473), mRNA
sit-miR125-npr	5	Cleavage	Setaria italica UDP-glucuronic acid decarboxylase 2 (LOC101776904), mRNA
sit-miR125-npr	5	Cleavage	Setaria italica uncharacterized LOC101772338 (LOC101772338), transcript variant X2, mRNA
sit-miR125-npr	5	Cleavage	Setaria italica NADPH--cytochrome P450 reductase (LOC101767766), mRNA
sit-miR125-npr	5	Translation	Setaria italica BTB/POZ and MATH domain-containing protein 1 (LOC101772662), mRNA
sit-miR125-npr	5	Cleavage	Setaria italica uncharacterized LOC101771093 (LOC101771093), transcript variant X1, mRNA
sit-miR125-npr	5	Cleavage	Setaria italica uncharacterized LOC101771093 (LOC101771093), transcript variant X2, mRNA
sit-miR125-npr	5	Translation	Setaria italica inactive protein kinase SELMODRAFT_444075 (LOC101768893), transcript variant X3, mRNA
sit-miR125-npr	5	Translation	Setaria italica casein kinase 1-like protein HD16 (LOC101773166), transcript variant X1, mRNA
sit-miR125-npr	5	Translation	Setaria italica casein kinase 1-like protein HD16 (LOC101773166), transcript variant X5, mRNA
sit-miR125-npr	5	Translation	Setaria italica casein kinase 1-like protein HD16 (LOC101773166), transcript variant X3, mRNA
sit-miR125-npr	5	Cleavage	Setaria italica uncharacterized protein At1g04910 (LOC101783181), transcript variant X1, mRNA
sit-miR125-npr	5	Cleavage	Setaria italica uncharacterized protein At1g04910 (LOC101783181), transcript variant X4, mRNA
sit-miR125-npr	5	Translation	Setaria italica casein kinase 1-like protein HD16 (LOC101773166), transcript variant X2, mRNA
sit-miR125-npr	5	Translation	Setaria italica casein kinase 1-like protein HD16 (LOC101773166), transcript variant X4, mRNA
sit-miR125-npr	5	Cleavage	Setaria italica uncharacterized protein At1g04910 (LOC101783181), transcript variant X2, mRNA
sit-miR125-npr	5	Cleavage	Setaria italica uncharacterized protein At1g04910 (LOC101783181), transcript variant X5, mRNA
sit-miR125-npr	5	Cleavage	Setaria italica protein root UVB sensitive 6 (LOC101764030), transcript variant X1, mRNA
sit-miR125-npr	5	Cleavage	Setaria italica uncharacterized protein At1g04910 (LOC101783181), transcript variant X3, mRNA
sit-miR125-npr	5	Translation	Setaria italica uncharacterized LOC101761542 (LOC101761542), mRNA
sit-miR125-npr	5	Cleavage	Setaria italica protein root UVB sensitive 6 (LOC101764030), transcript variant X3, mRNA
sit-miR127-npr	3	Cleavage	Setaria italica uncharacterized LOC101776924 (LOC101776924), mRNA
sit-miR127-npr	3	Cleavage	Setaria italica T-complex protein 1 subunit theta (LOC101786286), mRNA
sit-miR127-npr	3	Cleavage	Setaria italica F-box protein At4g00755 (LOC101767464), mRNA
sit-miR127-npr	3.5	Cleavage	Setaria italica sialyltransferase-like protein 4 (LOC101757330), mRNA
sit-miR127-npr	3.5	Cleavage	Setaria italica ribosome-inactivating protein (LOC101758994), mRNA
sit-miR127-npr	3.5	Cleavage	Setaria italica pentatricopeptide repeat-containing protein At1g08610 (LOC101761108), mRNA
sit-miR127-npr	3.5	Cleavage	Setaria italica 3'-5' ssDNA/RNA exonuclease TatD (LOC101754149), transcript variant X2, mRNA
sit-miR127-npr	3.5	Cleavage	Setaria italica transcription factor APG (LOC105913933), transcript variant X1, mRNA
sit-miR127-npr	3.5	Cleavage	Setaria italica transcription factor APG (LOC105913933), transcript variant X2, mRNA
sit-miR127-npr	3.5	Cleavage	Setaria italica probable LRR receptor-like serine/threonine-protein kinase At1g56130 (LOC101767782), transcript variant X1, mRNA
sit-miR127-npr	3.5	Cleavage	Setaria italica probable LRR receptor-like serine/threonine-protein kinase At1g56130 (LOC101767782), transcript variant X2, mRNA
sit-miR127-npr	3.5	Cleavage	Setaria italica probable LRR receptor-like serine/threonine-protein kinase At1g56130 (LOC101760449), mRNA
sit-miR127-npr	4	Cleavage	Setaria italica elongator complex protein 3 (LOC101769819), mRNA
sit-miR127-npr	4	Cleavage	Setaria italica COP9 signalosome complex subunit 4 (LOC101758925), transcript variant X1, mRNA
sit-miR127-npr	4	Cleavage	Setaria italica zinc finger CCCH domain-containing protein 7 (LOC101775155), transcript variant X3, mRNA
sit-miR127-npr	4	Cleavage	Setaria italica uncharacterized LOC101779889 (LOC101779889), mRNA
sit-miR127-npr	4	Cleavage	Setaria italica myosin-12 (LOC101773074), mRNA
sit-miR127-npr	4	Cleavage	Setaria italica uncharacterized LOC101783613 (LOC101783613), mRNA
sit-miR127-npr	4	Cleavage	Setaria italica exocyst complex component EXO70A1 (LOC101769297), transcript variant X1, mRNA
sit-miR127-npr	4	Cleavage	Setaria italica pentatricopeptide repeat-containing protein At5g25630 (LOC101776888), mRNA
sit-miR127-npr	4	Cleavage	Setaria italica exocyst complex component EXO70A1 (LOC101769297), transcript variant X2, mRNA
sit-miR127-npr	4	Cleavage	Setaria italica putative 1-phosphatidylinositol-3-phosphate 5-kinase FAB1C (LOC101755872), mRNA
sit-miR127-npr	4	Cleavage	Setaria italica uncharacterized LOC101771486 (LOC101771486), transcript variant X1, mRNA
sit-miR127-npr	4	Cleavage	Setaria italica uncharacterized LOC101771486 (LOC101771486), transcript variant X2, mRNA
sit-miR127-npr	4	Cleavage	Setaria italica uncharacterized LOC101753955 (LOC101753955), transcript variant X1, mRNA
sit-miR127-npr	4	Cleavage	Setaria italica disease resistance protein RGA2-like (LOC105913924), transcript variant X3, mRNA
sit-miR127-npr	4	Cleavage	Setaria italica disease resistance protein RGA2-like (LOC105913924), transcript variant X1, mRNA
sit-miR127-npr	4	Cleavage	Setaria italica uncharacterized LOC101753955 (LOC101753955), transcript variant X2, mRNA
sit-miR127-npr	4	Cleavage	Setaria italica uncharacterized LOC105915022 (LOC105915022), mRNA
sit-miR127-npr	4.5	Cleavage	Setaria italica alpha-mannosidase (LOC101775393), mRNA
sit-miR127-npr	4.5	Cleavage	Setaria italica chloride channel protein CLC-f (LOC101755731), mRNA
sit-miR127-npr	4.5	Cleavage	Setaria italica potassium channel KOR1 (LOC101767716), mRNA
sit-miR127-npr	4.5	Cleavage	Setaria italica zinc finger CCCH domain-containing protein 24 (LOC101774125), mRNA
sit-miR127-npr	4.5	Translation	Setaria italica bifunctional purine biosynthesis protein PurH (LOC101752892), transcript variant X1, mRNA
sit-miR127-npr	4.5	Translation	Setaria italica bifunctional purine biosynthesis protein PurH (LOC101752892), transcript variant X2, mRNA
sit-miR127-npr	4.5	Cleavage	Setaria italica ABC transporter B family member 9 (LOC101753826), mRNA
sit-miR127-npr	4.5	Translation	Setaria italica MLO-like protein 9 (LOC101772947), mRNA
sit-miR127-npr	4.5	Cleavage	Setaria italica protein DETOXIFICATION 16 (LOC101760758), transcript variant X1, mRNA
sit-miR127-npr	4.5	Cleavage	Setaria italica probable E3 ubiquitin-protein ligase RNF144A-B (LOC101754266), mRNA
sit-miR127-npr	4.5	Cleavage	Setaria italica probable sucrose-phosphate synthase 4 (LOC101761271), transcript variant X2, mRNA
sit-miR127-npr	4.5	Cleavage	Setaria italica probable sucrose-phosphate synthase 4 (LOC101761271), transcript variant X1, mRNA
sit-miR127-npr	4.5	Cleavage	Setaria italica transcription factor bHLH157 (LOC101766718), mRNA
sit-miR127-npr	4.5	Cleavage	Setaria italica UPF0496 protein At3g19330 (LOC101784918), transcript variant X3, mRNA
sit-miR127-npr	4.5	Cleavage	Setaria italica UPF0496 protein At3g19330 (LOC101784918), transcript variant X7, mRNA
sit-miR127-npr	4.5	Cleavage	Setaria italica UPF0496 protein At3g19330 (LOC101784918), transcript variant X11, mRNA
sit-miR127-npr	4.5	Cleavage	Setaria italica UPF0496 protein At3g19330 (LOC101784918), transcript variant X2, mRNA
sit-miR127-npr	4.5	Translation	Setaria italica uncharacterized LOC101768343 (LOC101768343), mRNA
sit-miR127-npr	4.5	Translation	Setaria italica uncharacterized LOC101783638 (LOC101783638), transcript variant X2, mRNA
sit-miR127-npr	4.5	Cleavage	Setaria italica phytosulfokines 4 (LOC101760094), mRNA
sit-miR127-npr	4.5	Cleavage	Setaria italica lon protease homolog 2, peroxisomal (LOC101769237), mRNA
sit-miR127-npr	5	Cleavage	Setaria italica BTB/POZ and MATH domain-containing protein 1 (LOC101754260), mRNA
sit-miR127-npr	5	Cleavage	Setaria italica uncharacterized LOC101781458 (LOC101781458), transcript variant X1, mRNA
sit-miR127-npr	5	Cleavage	Setaria italica uncharacterized LOC101781458 (LOC101781458), transcript variant X2, mRNA
sit-miR127-npr	5	Cleavage	Setaria italica anaphase-promoting complex subunit 8 (LOC101783408), mRNA
sit-miR127-npr	5	Cleavage	Setaria italica prostaglandin reductase-3 (LOC101765888), mRNA
sit-miR127-npr	5	Cleavage	Setaria italica protein SWEETIE (LOC101782695), mRNA
sit-miR127-npr	5	Translation	Setaria italica transcription factor bHLH157 (LOC101766718), mRNA
sit-miR127-npr	5	Cleavage	Setaria italica paired amphipathic helix protein Sin3-like 5 (LOC101768775), mRNA
sit-miR127-npr	5	Translation	Setaria italica APO protein 1, chloroplastic (LOC101783305), transcript variant X1, mRNA
sit-miR127-npr	5	Translation	Setaria italica APO protein 1, chloroplastic (LOC101783305), transcript variant X2, mRNA
sit-miR127-npr	5	Translation	Setaria italica uncharacterized LOC101785138 (LOC101785138), mRNA
sit-miR127-npr	5	Cleavage	Setaria italica protein REVEILLE 6 (LOC101769735), transcript variant X1, mRNA
sit-miR127-npr	5	Translation	Setaria italica uncharacterized LOC101785442 (LOC101785442), mRNA
sit-miR127-npr	5	Cleavage	Setaria italica protein REVEILLE 6 (LOC101769735), transcript variant X2, mRNA
sit-miR127-npr	5	Cleavage	Setaria italica exocyst complex component SEC15A (LOC101771866), transcript variant X1, mRNA
sit-miR127-npr	5	Cleavage	Setaria italica exocyst complex component SEC15A (LOC101771866), transcript variant X2, mRNA
sit-miR127-npr	5	Cleavage	Setaria italica UPF0307 protein KPN78578_45570 (LOC101771118), mRNA
sit-miR127-npr	5	Cleavage	Setaria italica uncharacterized LOC101767269 (LOC101767269), mRNA
sit-miR127-npr	5	Cleavage	Setaria italica uncharacterized LOC101769141 (LOC101769141), mRNA
sit-miR127-npr	5	Cleavage	Setaria italica kinesin-like protein KIN-14J (LOC101784835), mRNA
sit-miR127-npr	5	Cleavage	Setaria italica F-box/LRR-repeat protein At4g14103 (LOC101758808), transcript variant X1, mRNA
sit-miR128-npr	2	Cleavage	Setaria italica uncharacterized LOC101769239 (LOC101769239), mRNA
sit-miR128-npr	2.5	Translation	Setaria italica 5-oxoprolinase (LOC105915176), mRNA
sit-miR128-npr	3	Translation	Setaria italica tyrosyl-DNA phosphodiesterase 1 (LOC101781827), transcript variant X2, mRNA
sit-miR128-npr	3	Cleavage	Setaria italica probable glycosyltransferase STELLO2 (LOC101755121), partial mRNA
sit-miR128-npr	3	Cleavage	Setaria italica pumilio homolog 1 (LOC101777670), mRNA
sit-miR128-npr	3	Cleavage	Setaria italica SWI/SNF complex component SNF12 homolog (LOC101759801), mRNA
sit-miR128-npr	3	Cleavage	Setaria italica mitochondrial outer membrane import complex protein METAXIN (LOC101772355), mRNA
sit-miR128-npr	3.5	Translation	Setaria italica GIGYF family protein CG11148 (LOC101784123), mRNA
sit-miR128-npr	3.5	Cleavage	Setaria italica protein TRAUCO (LOC101759674), mRNA
sit-miR128-npr	3.5	Cleavage	Setaria italica ADP,ATP carrier protein 2, mitochondrial (LOC101755180), mRNA
sit-miR128-npr	3.5	Cleavage	Setaria italica translocase of chloroplast 159, chloroplastic (LOC101771455), mRNA
sit-miR128-npr	3.5	Cleavage	Setaria italica delta(24)-sterol reductase (LOC101752839), transcript variant X1, mRNA
sit-miR128-npr	3.5	Cleavage	Setaria italica calcium-dependent protein kinase 24-like (LOC101769567), mRNA
sit-miR128-npr	3.5	Translation	Setaria italica transcription factor ILR3 (LOC101769522), mRNA
sit-miR128-npr	3.5	Cleavage	Setaria italica calcium-dependent protein kinase 24 (LOC106804454), mRNA
sit-miR128-npr	3.5	Cleavage	Setaria italica uncharacterized LOC101774989 (LOC101774989), mRNA
sit-miR128-npr	3.5	Cleavage	Setaria italica probable F-actin-capping protein subunit beta (LOC101759062), mRNA
sit-miR128-npr	3.5	Cleavage	Setaria italica type II inositol polyphosphate 5-phosphatase 15 (LOC101771540), transcript variant X1, mRNA
sit-miR128-npr	3.5	Cleavage	Setaria italica type II inositol polyphosphate 5-phosphatase 15 (LOC101771540), transcript variant X2, mRNA
sit-miR128-npr	3.5	Cleavage	Setaria italica NLR family CARD domain-containing protein 3 (LOC101784712), mRNA
sit-miR128-npr	3.5	Cleavage	Setaria italica nicotianamine aminotransferase A (LOC101775023), mRNA
sit-miR128-npr	4	Cleavage	Setaria italica uncharacterized LOC101779192 (LOC101779192), mRNA
sit-miR128-npr	4	Translation	Setaria italica ABC transporter B family member 4 (LOC101753131), mRNA
sit-miR128-npr	4	Cleavage	Setaria italica uncharacterized LOC101778559 (LOC101778559), mRNA
sit-miR128-npr	4	Cleavage	Setaria italica ATP-dependent DNA helicase Q-like 3 (LOC101780443), transcript variant X1, mRNA
sit-miR128-npr	4	Cleavage	Setaria italica 3-hydroxy-3-methylglutaryl-coenzyme A reductase (LOC101754923), transcript variant X1, mRNA
sit-miR128-npr	4	Cleavage	Setaria italica ATP-dependent DNA helicase Q-like 3 (LOC101780443), transcript variant X2, mRNA
sit-miR128-npr	4	Cleavage	Setaria italica calcium-dependent protein kinase 1 (LOC101783388), mRNA
sit-miR128-npr	4	Translation	Setaria italica uncharacterized LOC101768122 (LOC101768122), mRNA
sit-miR128-npr	4	Cleavage	Setaria italica translocase of chloroplast 159, chloroplastic (LOC101771455), mRNA
sit-miR128-npr	4	Cleavage	Setaria italica protein NETWORKED 2A-like (LOC101765236), mRNA
sit-miR128-npr	4	Cleavage	Setaria italica protein ENHANCED DISEASE RESISTANCE 4 (LOC101754021), mRNA
sit-miR128-npr	4	Cleavage	Setaria italica protein ENHANCED DISEASE RESISTANCE 4 (LOC101754021), mRNA
sit-miR128-npr	4	Cleavage	Setaria italica protein ENHANCED DISEASE RESISTANCE 4 (LOC101754021), mRNA
sit-miR128-npr	4	Cleavage	Setaria italica probable methyltransferase PMT2 (LOC101779006), transcript variant X2, mRNA
sit-miR128-npr	4	Cleavage	Setaria italica probable methyltransferase PMT2 (LOC101779006), transcript variant X1, mRNA
sit-miR128-npr	4	Cleavage	Setaria italica bifunctional TH2 protein, mitochondrial (LOC101769001), mRNA
sit-miR128-npr	4	Translation	Setaria italica DNA repair and recombination protein RAD54 (LOC101772195), mRNA
sit-miR128-npr	4	Cleavage	Setaria italica coatomer subunit beta-1 (LOC101772579), mRNA
sit-miR128-npr	4	Cleavage	Setaria italica uncharacterized protein At2g33490 (LOC101754629), mRNA
sit-miR128-npr	4	Translation	Setaria italica protease Do-like 8, chloroplastic (LOC101776012), mRNA
sit-miR128-npr	4	Cleavage	Setaria italica trafficking protein particle complex subunit 2 (LOC101753258), mRNA
sit-miR128-npr	4	Cleavage	Setaria italica trafficking protein particle complex subunit 2 (LOC101754145), transcript variant X1, mRNA
sit-miR128-npr	4	Cleavage	Setaria italica trafficking protein particle complex subunit 2 (LOC101754145), transcript variant X3, mRNA
sit-miR128-npr	4	Cleavage	Setaria italica trafficking protein particle complex subunit 2 (LOC101754145), transcript variant X2, mRNA
sit-miR128-npr	4	Cleavage	Setaria italica trafficking protein particle complex subunit 2 (LOC101754145), transcript variant X4, mRNA
sit-miR128-npr	4.5	Cleavage	Setaria italica uncharacterized LOC101753255 (LOC101753255), transcript variant X2, mRNA
sit-miR128-npr	4.5	Cleavage	Setaria italica clumping factor A (LOC101783434), mRNA
sit-miR128-npr	4.5	Cleavage	Setaria italica DEAD-box ATP-dependent RNA helicase 13 (LOC101768735), mRNA
sit-miR128-npr	4.5	Cleavage	Setaria italica galactokinase (LOC101761856), mRNA
sit-miR128-npr	4.5	Cleavage	Setaria italica lysM domain receptor-like kinase 3 (LOC101786869), mRNA
sit-miR128-npr	4.5	Cleavage	Setaria italica uncharacterized LOC101753237 (LOC101753237), mRNA
sit-miR128-npr	4.5	Translation	Setaria italica pentatricopeptide repeat-containing protein At3g20730 (LOC101781608), transcript variant X2, mRNA
sit-miR128-npr	4.5	Cleavage	Setaria italica ERBB-3 BINDING PROTEIN 1 (LOC101755244), mRNA
sit-miR128-npr	4.5	Cleavage	Setaria italica 3'-5' ssDNA/RNA exonuclease TatD (LOC101754149), transcript variant X2, mRNA
sit-miR128-npr	4.5	Cleavage	Setaria italica 3'-5' ssDNA/RNA exonuclease TatD (LOC101754149), transcript variant X1, mRNA
sit-miR128-npr	5	Translation	Setaria italica protein ETHYLENE-INSENSITIVE 2-like (LOC101778665), mRNA
sit-miR128-npr	5	Cleavage	Setaria italica bifunctional aspartokinase/homoserine dehydrogenase 1 (LOC101766320), mRNA
sit-miR128-npr	5	Cleavage	Setaria italica GDSL esterase/lipase At1g28590 (LOC101766962), partial mRNA
sit-miR128-npr	5	Cleavage	Setaria italica transcription factor IIIA (LOC101767413), mRNA
sit-miR128-npr	5	Translation	Setaria italica phosphoglucan, water dikinase, chloroplastic (LOC101776383), transcript variant X1, mRNA
sit-miR128-npr	5	Cleavage	Setaria italica putative pentatricopeptide repeat-containing protein At1g64310 (LOC101761778), transcript variant X1, mRNA
sit-miR128-npr	5	Cleavage	Setaria italica putative pentatricopeptide repeat-containing protein At1g64310 (LOC101761778), transcript variant X2, mRNA
sit-miR128-npr	5	Cleavage	Setaria italica putative pentatricopeptide repeat-containing protein At1g64310 (LOC101761778), transcript variant X3, mRNA
sit-miR128-npr	5	Cleavage	Setaria italica ribosomal RNA large subunit methyltransferase I (LOC101783256), mRNA
sit-miR128-npr	5	Translation	Setaria italica oxysterol-binding protein-related protein 1D (LOC101761342), transcript variant X1, mRNA
sit-miR128-npr	5	Translation	Setaria italica oxysterol-binding protein-related protein 1D (LOC101761342), transcript variant X2, mRNA
sit-miR128-npr	5	Cleavage	Setaria italica uncharacterized LOC101756649 (LOC101756649), mRNA
sit-miR128-npr	5	Cleavage	Setaria italica serine/threonine-protein kinase HT1 (LOC101761558), mRNA
sit-miR128-npr	5	Cleavage	Setaria italica multiple organellar RNA editing factor 2, chloroplastic (LOC101755945), mRNA
sit-miR128-npr	5	Cleavage	Setaria italica splicing factor 3B subunit 1 (LOC101780167), mRNA
sit-miR128-npr	5	Cleavage	Setaria italica splicing factor 3B subunit 1 (LOC101780167), mRNA
sit-miR128-npr	5	Cleavage	Setaria italica trafficking protein particle complex subunit 8 (LOC101765417), mRNA
sit-miR128-npr	5	Cleavage	Setaria italica nodulin homeobox (LOC101784145), transcript variant X1, mRNA
sit-miR128-npr	5	Cleavage	Setaria italica ATP-dependent DNA helicase DDM1 (LOC101770074), transcript variant X1, mRNA
sit-miR128-npr	5	Cleavage	Setaria italica ATP-dependent DNA helicase DDM1 (LOC101770074), transcript variant X2, mRNA
sit-miR128-npr	5	Cleavage	Setaria italica nodulin homeobox (LOC101784145), transcript variant X2, mRNA
sit-miR128-npr	5	Cleavage	Setaria italica tRNA uridine 5-carboxymethylaminomethyl modification enzyme MnmG (LOC101768424), transcript variant X1, mRNA
sit-miR128-npr	5	Cleavage	Setaria italica nodulin homeobox (LOC101784145), transcript variant X3, mRNA
sit-miR128-npr	5	Translation	Setaria italica calcium-dependent protein kinase 15 (LOC101784676), mRNA
sit-miR128-npr	5	Cleavage	Setaria italica putative nuclease HARBI1 (LOC101772316), mRNA
sit-miR130-npr	1.5	Cleavage	Setaria italica probable mitochondrial saccharopine dehydrogenase-like oxidoreductase At5g39410 (LOC101758862), mRNA
sit-miR130-npr	2	Cleavage	Setaria italica probable leucine-rich repeat receptor-like protein kinase At1g35710 (LOC101776394), transcript variant X1, mRNA
sit-miR130-npr	2	Cleavage	Setaria italica receptor-like protein kinase 2 (LOC101778043), transcript variant X1, mRNA
sit-miR130-npr	3	Cleavage	Setaria italica inactive receptor-like serine/threonine-protein kinase At2g40270 (LOC101785322), mRNA
sit-miR130-npr	3	Cleavage	Setaria italica aspartyl protease family protein At5g10770-like (LOC101758208), mRNA
sit-miR130-npr	3	Cleavage	Setaria italica transmembrane protein 33 homolog (LOC101780018), mRNA
sit-miR130-npr	3	Cleavage	Setaria italica uncharacterized LOC101786250 (LOC101786250), transcript variant X1, mRNA
sit-miR130-npr	3	Cleavage	Setaria italica uncharacterized LOC101786250 (LOC101786250), transcript variant X2, mRNA
sit-miR130-npr	3	Cleavage	Setaria italica enoyl-CoA hydratase 2, peroxisomal-like (LOC101780628), mRNA
sit-miR130-npr	3.5	Cleavage	Setaria italica uncharacterized LOC101773033 (LOC101773033), mRNA
sit-miR130-npr	3.5	Cleavage	Setaria italica tropinone reductase homolog At5g06060 (LOC101754434), mRNA
sit-miR130-npr	3.5	Cleavage	Setaria italica uncharacterized LOC101756752 (LOC101756752), mRNA
sit-miR130-npr	3.5	Translation	Setaria italica nuclear pore complex protein NUP160 (LOC101783803), mRNA
sit-miR130-npr	3.5	Cleavage	Setaria italica protein NLP2-like (LOC101755333), mRNA
sit-miR130-npr	3.5	Cleavage	Setaria italica 26S proteasome non-ATPase regulatory subunit 2 homolog A (LOC101767925), mRNA
sit-miR130-npr	3.5	Cleavage	Setaria italica 26S proteasome non-ATPase regulatory subunit 2 homolog A (LOC101778966), mRNA
sit-miR130-npr	3.5	Cleavage	Setaria italica metal tolerance protein C2 (LOC101766689), mRNA
sit-miR130-npr	4	Cleavage	Setaria italica protein FAR1-RELATED SEQUENCE 5 (LOC101777716), transcript variant X1, mRNA
sit-miR130-npr	4	Cleavage	Setaria italica protein FAR1-RELATED SEQUENCE 5 (LOC101777716), transcript variant X4, mRNA
sit-miR130-npr	4	Cleavage	Setaria italica protein FAR1-RELATED SEQUENCE 5 (LOC101777716), transcript variant X3, mRNA
sit-miR130-npr	4	Cleavage	Setaria italica protein FAR1-RELATED SEQUENCE 5 (LOC101777716), transcript variant X2, mRNA
sit-miR130-npr	4	Translation	Setaria italica putative disease resistance RPP13-like protein 1 (LOC101761740), transcript variant X2, mRNA
sit-miR130-npr	4	Translation	Setaria italica putative disease resistance RPP13-like protein 1 (LOC101761740), transcript variant X1, mRNA
sit-miR130-npr	4	Translation	Setaria italica putative disease resistance RPP13-like protein 1 (LOC101761740), transcript variant X3, mRNA
sit-miR130-npr	4	Translation	Setaria italica putative disease resistance RPP13-like protein 1 (LOC101761740), transcript variant X4, mRNA
sit-miR130-npr	4	Translation	Setaria italica putative disease resistance RPP13-like protein 1 (LOC101761740), transcript variant X5, mRNA
sit-miR130-npr	4	Cleavage	Setaria italica uncharacterized LOC101772923 (LOC101772923), transcript variant X1, mRNA
sit-miR130-npr	4	Cleavage	Setaria italica uncharacterized LOC101772923 (LOC101772923), transcript variant X2, mRNA
sit-miR130-npr	4	Cleavage	Setaria italica uncharacterized LOC101772923 (LOC101772923), transcript variant X3, mRNA
sit-miR130-npr	4	Cleavage	Setaria italica proteinaceous RNase P 1, chloroplastic/mitochondrial (LOC101753839), transcript variant X1, mRNA
sit-miR130-npr	4	Cleavage	Setaria italica proteinaceous RNase P 1, chloroplastic/mitochondrial (LOC101753839), transcript variant X2, mRNA
sit-miR130-npr	4	Cleavage	Setaria italica condensin-2 complex subunit H2 (LOC101759809), mRNA
sit-miR130-npr	4	Cleavage	Setaria italica uncharacterized LOC101759573 (LOC101759573), mRNA
sit-miR130-npr	4	Cleavage	Setaria italica protein NLP2-like (LOC101755333), mRNA
sit-miR130-npr	4	Cleavage	Setaria italica CLIP-associated protein (LOC101762102), mRNA
sit-miR130-npr	4	Cleavage	Setaria italica homeobox protein ATH1 (LOC101783370), transcript variant X1, mRNA
sit-miR130-npr	4	Cleavage	Setaria italica uncharacterized LOC101752579 (LOC101752579), transcript variant X1, mRNA
sit-miR130-npr	4	Cleavage	Setaria italica uncharacterized LOC101752579 (LOC101752579), transcript variant X2, mRNA
sit-miR130-npr	4	Translation	Setaria italica probable folate-biopterin transporter 2 (LOC101773499), mRNA
sit-miR130-npr	4	Cleavage	Setaria italica brassinosteroid LRR receptor kinase BRL3-like (LOC101757760), mRNA
sit-miR130-npr	4	Cleavage	Setaria italica uncharacterized LOC101756730 (LOC101756730), transcript variant X1, mRNA
sit-miR130-npr	4	Cleavage	Setaria italica uncharacterized LOC101756730 (LOC101756730), transcript variant X2, mRNA
sit-miR130-npr	4.5	Cleavage	Setaria italica F-box/LRR-repeat protein 15 (LOC101758648), mRNA
sit-miR130-npr	4.5	Cleavage	Setaria italica uncharacterized LOC101778754 (LOC101778754), transcript variant X1, mRNA
sit-miR130-npr	4.5	Cleavage	Setaria italica uncharacterized LOC101778754 (LOC101778754), transcript variant X2, mRNA
sit-miR130-npr	4.5	Cleavage	Setaria italica uncharacterized LOC101778754 (LOC101778754), transcript variant X3, mRNA
sit-miR130-npr	4.5	Cleavage	Setaria italica uncharacterized LOC101778754 (LOC101778754), transcript variant X4, mRNA
sit-miR130-npr	4.5	Cleavage	Setaria italica uncharacterized protein At1g04910 (LOC101758269), mRNA
sit-miR130-npr	4.5	Translation	Setaria italica subtilisin-like protease SBT1.8 (LOC101781577), mRNA
sit-miR130-npr	4.5	Cleavage	Setaria italica probable WRKY transcription factor 48 (LOC101779888), mRNA
sit-miR130-npr	4.5	Cleavage	Setaria italica CBL-interacting protein kinase 32 (LOC101783539), mRNA
sit-miR130-npr	4.5	Cleavage	Setaria italica nudix hydrolase 16, mitochondrial (LOC101759169), mRNA
sit-miR130-npr	4.5	Translation	Setaria italica receptor-like protein 12 (LOC101775987), transcript variant X1, mRNA
sit-miR130-npr	4.5	Translation	Setaria italica receptor-like protein 12 (LOC101775987), transcript variant X6, mRNA
sit-miR130-npr	4.5	Translation	Setaria italica AP2-like ethylene-responsive transcription factor ANT (LOC101769054), transcript variant X1, mRNA
sit-miR130-npr	4.5	Translation	Setaria italica AP2-like ethylene-responsive transcription factor ANT (LOC101769054), transcript variant X2, mRNA
sit-miR130-npr	4.5	Translation	Setaria italica AP2-like ethylene-responsive transcription factor ANT (LOC101769054), transcript variant X3, mRNA
sit-miR130-npr	4.5	Translation	Setaria italica AP2-like ethylene-responsive transcription factor ANT (LOC101769054), transcript variant X4, mRNA
sit-miR130-npr	4.5	Cleavage	Setaria italica uncharacterized LOC101763272 (LOC101763272), mRNA
sit-miR130-npr	4.5	Cleavage	Setaria italica dolichyl-diphosphooligosaccharide--protein glycosyltransferase subunit 2 (LOC101774093), mRNA
sit-miR130-npr	4.5	Cleavage	Setaria italica probable histone H2A variant 3 (LOC101771838), mRNA
sit-miR130-npr	4.5	Translation	Setaria italica uncharacterized LOC101761429 (LOC101761429), transcript variant X1, mRNA
sit-miR130-npr	4.5	Translation	Setaria italica uncharacterized LOC101761429 (LOC101761429), transcript variant X2, mRNA
sit-miR130-npr	4.5	Translation	Setaria italica uncharacterized LOC101761429 (LOC101761429), transcript variant X3, mRNA
sit-miR130-npr	4.5	Cleavage	Setaria italica transcription initiation factor TFIID subunit 14b (LOC101774310), mRNA
sit-miR130-npr	4.5	Cleavage	Setaria italica CLIP-associated protein (LOC101762743), transcript variant X1, mRNA
sit-miR130-npr	4.5	Cleavage	Setaria italica CLIP-associated protein (LOC101762743), transcript variant X2, mRNA
sit-miR130-npr	4.5	Cleavage	Setaria italica CLIP-associated protein (LOC101762743), transcript variant X3, mRNA
sit-miR130-npr	4.5	Translation	Setaria italica nudix hydrolase 14, chloroplastic (LOC101784855), mRNA
sit-miR130-npr	4.5	Cleavage	Setaria italica multicopper oxidase LPR1 homolog 2-like (LOC101766383), mRNA
sit-miR130-npr	4.5	Cleavage	Setaria italica putative pentatricopeptide repeat-containing protein At1g17630 (LOC111257394), mRNA
sit-miR130-npr	4.5	Cleavage	Setaria italica peroxidase 5 (LOC101766856), mRNA
sit-miR130-npr	4.5	Cleavage	Setaria italica polygalacturonase inhibitor (LOC101763751), mRNA
sit-miR130-npr	4.5	Cleavage	Setaria italica vegetative cell wall protein gp1-like (LOC101779392), mRNA
sit-miR130-npr	5	Cleavage	Setaria italica uncharacterized protein At4g28440 (LOC101786870), mRNA
sit-miR130-npr	5	Cleavage	Setaria italica homeobox-leucine zipper protein ROC3 (LOC101771471), transcript variant X1, mRNA
sit-miR130-npr	5	Cleavage	Setaria italica homeobox-leucine zipper protein ROC3 (LOC101771471), transcript variant X3, mRNA
sit-miR130-npr	5	Cleavage	Setaria italica homeobox-leucine zipper protein ROC3 (LOC101771471), transcript variant X2, mRNA
sit-miR130-npr	5	Cleavage	Setaria italica pentatricopeptide repeat-containing protein At4g16835, mitochondrial (LOC101776255), mRNA
sit-miR130-npr	5	Cleavage	Setaria italica histidine--tRNA ligase, chloroplastic/mitochondrial (LOC101783293), mRNA
sit-miR130-npr	5	Translation	Setaria italica beta-1,3-galactosyltransferase pvg3 (LOC101786644), mRNA
sit-miR130-npr	5	Cleavage	Setaria italica putative wall-associated receptor kinase-like 16 (LOC101784936), transcript variant X1, mRNA
sit-miR130-npr	5	Cleavage	Setaria italica putative wall-associated receptor kinase-like 16 (LOC101784936), transcript variant X2, mRNA
sit-miR130-npr	5	Translation	Setaria italica uncharacterized LOC101775801 (LOC101775801), transcript variant X1, mRNA
sit-miR130-npr	5	Cleavage	Setaria italica serine/threonine-protein kinase Nek1 (LOC101766076), transcript variant X1, mRNA
sit-miR130-npr	5	Cleavage	Setaria italica serine/threonine-protein kinase Nek1 (LOC101766076), transcript variant X3, mRNA
sit-miR130-npr	5	Cleavage	Setaria italica serine/threonine-protein kinase Nek1 (LOC101766076), transcript variant X2, mRNA
sit-miR130-npr	5	Cleavage	Setaria italica calcium uniporter protein 6, mitochondrial (LOC101762594), mRNA
sit-miR1310	2.5	Cleavage	Setaria italica uncharacterized LOC101785145 (LOC101785145), mRNA
sit-miR1310	2.5	Cleavage	Setaria italica peptidyl-prolyl cis-trans isomerase CYP95 (LOC101757732), transcript variant X2, mRNA
sit-miR1310	2.5	Cleavage	Setaria italica peptidyl-prolyl cis-trans isomerase CYP95 (LOC101757732), transcript variant X1, mRNA
sit-miR1310	3	Cleavage	Setaria italica putative receptor protein kinase CRINKLY4 (LOC101758009), transcript variant X3, mRNA
sit-miR1310	3	Cleavage	Setaria italica putative receptor protein kinase CRINKLY4 (LOC101758009), transcript variant X2, mRNA
sit-miR1310	3	Cleavage	Setaria italica putative receptor protein kinase CRINKLY4 (LOC101758009), transcript variant X1, mRNA
sit-miR1310	3	Cleavage	Setaria italica CCR4-NOT transcription complex subunit 1 (LOC101780813), mRNA
sit-miR1310	3	Cleavage	Setaria italica SKP1-like protein 1A (LOC101778932), mRNA
sit-miR1310	3.5	Translation	Setaria italica probable carboxylesterase 18 (LOC101785874), mRNA
sit-miR1310	3.5	Cleavage	Setaria italica subtilisin-like protease SBT4.3 (LOC101770905), mRNA
sit-miR1310	3.5	Cleavage	Setaria italica receptor like protein kinase S.2 (LOC101780492), mRNA
sit-miR1310	4	Translation	Setaria italica NAC domain-containing protein 48 (LOC101785817), mRNA
sit-miR1310	4	Cleavage	Setaria italica arginase 1, mitochondrial (LOC101778588), mRNA
sit-miR1310	4	Cleavage	Setaria italica uncharacterized LOC101782176 (LOC101782176), mRNA
sit-miR1310	4	Cleavage	Setaria italica uncharacterized LOC101762535 (LOC101762535), mRNA
sit-miR1310	4	Cleavage	Setaria italica phenylalanine ammonia-lyase (LOC101780720), mRNA
sit-miR1310	4	Cleavage	Setaria italica protein usf (LOC101752599), mRNA
sit-miR1310	4	Cleavage	Setaria italica ribosomal protein L11 methyltransferase (LOC101761197), mRNA
sit-miR1310	4	Translation	Setaria italica protein GAMETE EXPRESSED 1 (LOC101766301), transcript variant X1, mRNA
sit-miR1310	4.5	Translation	Setaria italica E3 ubiquitin-protein ligase ATL41 (LOC101772501), mRNA
sit-miR1310	4.5	Cleavage	Setaria italica TRIBOA-glucoside O-methyltransferase BX7 (LOC101753085), mRNA
sit-miR1310	4.5	Cleavage	Setaria italica protease Do-like 10, mitochondrial (LOC101771194), mRNA
sit-miR1310	4.5	Translation	Setaria italica glutathione hydrolase 3 (LOC101785132), transcript variant X3, mRNA
sit-miR1310	4.5	Translation	Setaria italica glutathione hydrolase 3 (LOC101785132), transcript variant X2, mRNA
sit-miR1310	4.5	Translation	Setaria italica glutathione hydrolase 3 (LOC101785132), transcript variant X1, mRNA
sit-miR1310	4.5	Cleavage	Setaria italica F-box/kelch-repeat protein OR23 (LOC101754367), mRNA
sit-miR1310	4.5	Cleavage	Setaria italica serine/threonine-protein kinase HT1 (LOC101761558), mRNA
sit-miR1310	4.5	Cleavage	Setaria italica uncharacterized LOC105913857 (LOC105913857), mRNA
sit-miR1310	4.5	Cleavage	Setaria italica uncharacterized LOC101755400 (LOC101755400), mRNA
sit-miR1310	4.5	Translation	Setaria italica protein CUP-SHAPED COTYLEDON 1 (LOC101754504), mRNA
sit-miR1310	4.5	Cleavage	Setaria italica oligopeptide transporter 3 (LOC101758078), mRNA
sit-miR1310	4.5	Translation	Setaria italica receptor like protein kinase S.2 (LOC101780492), mRNA
sit-miR1310	4.5	Cleavage	Setaria italica myosin heavy chain, non-muscle (LOC101776773), mRNA
sit-miR1310	4.5	Cleavage	Setaria italica period circadian protein-like (LOC101785348), mRNA
sit-miR1310	4.5	Cleavage	Setaria italica probable disease resistance RPP8-like protein 4 (LOC101770800), mRNA
sit-miR1310	4.5	Translation	Setaria italica cysteine-rich receptor-like protein kinase 15 (LOC101764931), mRNA
sit-miR1310	4.5	Cleavage	Setaria italica sugar transport protein MST1 (LOC101762512), transcript variant X2, mRNA
sit-miR1310	4.5	Cleavage	Setaria italica probable metal-nicotianamine transporter YSL17 (LOC101765908), mRNA
sit-miR1310	4.5	Cleavage	Setaria italica sugar transport protein MST1 (LOC101762512), transcript variant X1, mRNA
sit-miR1310	4.5	Cleavage	Setaria italica G-type lectin S-receptor-like serine/threonine-protein kinase At2g19130 (LOC101780543), mRNA
sit-miR1310	4.5	Cleavage	Setaria italica serine/threonine-protein kinase Nek5 (LOC101785144), transcript variant X2, mRNA
sit-miR1310	4.5	Cleavage	Setaria italica serine/threonine-protein kinase Nek5 (LOC101785144), transcript variant X3, mRNA
sit-miR1310	4.5	Cleavage	Setaria italica serine/threonine-protein kinase Nek5 (LOC101785144), transcript variant X1, mRNA
sit-miR1310	4.5	Cleavage	Setaria italica ELMO domain-containing protein A (LOC101776034), transcript variant X1, mRNA
sit-miR1310	4.5	Cleavage	Setaria italica calmodulin-binding transcription activator 4 (LOC101769543), transcript variant X4, mRNA
sit-miR1310	4.5	Cleavage	Setaria italica protein UPSTREAM OF FLC (LOC101753415), mRNA
sit-miR1310	4.5	Translation	Setaria italica probable E3 ubiquitin-protein ligase RNF144A-B (LOC101753455), transcript variant X1, mRNA
sit-miR1310	4.5	Translation	Setaria italica probable E3 ubiquitin-protein ligase RNF144A-B (LOC101753455), transcript variant X2, mRNA
sit-miR1310	4.5	Cleavage	Setaria italica G-type lectin S-receptor-like serine/threonine-protein kinase At2g19130 (LOC101754487), mRNA
sit-miR1310	4.5	Cleavage	Setaria italica uncharacterized LOC101774579 (LOC101774579), mRNA
sit-miR1310	5	Cleavage	Setaria italica putative F-box/LRR-repeat protein 9 (LOC105915014), mRNA
sit-miR1310	5	Cleavage	Setaria italica DNA-directed RNA polymerase III subunit 1 (LOC101755203), mRNA
sit-miR1310	5	Cleavage	Setaria italica UPF0481 protein At3g47200 (LOC101759431), mRNA
sit-miR1310	5	Cleavage	Setaria italica probable polyamine transporter At3g13620 (LOC101777847), mRNA
sit-miR1310	5	Cleavage	Setaria italica probable polyamine transporter At3g13620 (LOC101777847), mRNA
sit-miR1310	5	Cleavage	Setaria italica WEB family protein At5g16730, chloroplastic (LOC101765002), mRNA
sit-miR1310	5	Cleavage	Setaria italica brassinosteroid LRR receptor kinase BRL3 (LOC101752747), mRNA
sit-miR1310	5	Cleavage	Setaria italica peroxidase 72 (LOC101759894), mRNA
sit-miR1310	5	Cleavage	Setaria italica uncharacterized LOC101775306 (LOC101775306), mRNA
sit-miR1310	5	Translation	Setaria italica pentatricopeptide repeat-containing protein At4g39530-like (LOC111256703), transcript variant X8, mRNA
sit-miR1310	5	Translation	Setaria italica pentatricopeptide repeat-containing protein At4g39530-like (LOC111256703), transcript variant X4, mRNA
sit-miR1310	5	Translation	Setaria italica pentatricopeptide repeat-containing protein At4g39530-like (LOC111256703), transcript variant X5, mRNA
sit-miR1310	5	Translation	Setaria italica pentatricopeptide repeat-containing protein At4g39530-like (LOC111256703), transcript variant X1, mRNA
sit-miR1310	5	Translation	Setaria italica pentatricopeptide repeat-containing protein At4g39530-like (LOC111256703), transcript variant X7, mRNA
sit-miR1310	5	Translation	Setaria italica pentatricopeptide repeat-containing protein At4g39530-like (LOC111256703), transcript variant X3, mRNA
sit-miR1310	5	Translation	Setaria italica pentatricopeptide repeat-containing protein At4g39530-like (LOC111256703), transcript variant X6, mRNA
sit-miR1310	5	Translation	Setaria italica pentatricopeptide repeat-containing protein At4g39530-like (LOC111256703), transcript variant X2, mRNA
sit-miR1310	5	Translation	Setaria italica formamidopyrimidine-DNA glycosylase (LOC101762550), mRNA
sit-miR1310	5	Cleavage	Setaria italica metal transporter Nramp5 (LOC101769670), mRNA
sit-miR1310	5	Cleavage	Setaria italica uncharacterized LOC101753840 (LOC101753840), transcript variant X2, mRNA
sit-miR1310	5	Cleavage	Setaria italica uncharacterized LOC101753840 (LOC101753840), transcript variant X1, mRNA
sit-miR132-npr	2	Cleavage	Setaria italica uncharacterized protein C9orf78 (LOC101781207), mRNA
sit-miR132-npr	2.5	Cleavage	Setaria italica probable alpha,alpha-trehalose-phosphate synthase [UDP-forming] 9 (LOC101765726), mRNA
sit-miR132-npr	2.5	Cleavage	Setaria italica type I inositol polyphosphate 5-phosphatase 10 (LOC101784604), transcript variant X1, mRNA
sit-miR132-npr	2.5	Cleavage	Setaria italica type I inositol polyphosphate 5-phosphatase 10 (LOC101784604), transcript variant X2, mRNA
sit-miR132-npr	3	Translation	Setaria italica cytosolic sulfotransferase 14 (LOC101759485), mRNA
sit-miR132-npr	3	Translation	Setaria italica probable RNA-dependent RNA polymerase 3 (LOC101778059), transcript variant X1, mRNA
sit-miR132-npr	3	Translation	Setaria italica probable RNA-dependent RNA polymerase 3 (LOC101778059), transcript variant X2, mRNA
sit-miR132-npr	3	Translation	Setaria italica probable RNA-dependent RNA polymerase 3 (LOC101778059), transcript variant X3, mRNA
sit-miR132-npr	3.5	Cleavage	Setaria italica mitochondrial-processing peptidase subunit alpha (LOC101781505), transcript variant X1, mRNA
sit-miR132-npr	3.5	Cleavage	Setaria italica mitochondrial-processing peptidase subunit alpha (LOC101781505), transcript variant X2, mRNA
sit-miR132-npr	3.5	Cleavage	Setaria italica mitochondrial-processing peptidase subunit alpha (LOC101781505), transcript variant X5, mRNA
sit-miR132-npr	3.5	Cleavage	Setaria italica mitochondrial-processing peptidase subunit alpha (LOC101781505), transcript variant X3, mRNA
sit-miR132-npr	3.5	Cleavage	Setaria italica mitochondrial-processing peptidase subunit alpha (LOC101781505), transcript variant X4, mRNA
sit-miR132-npr	3.5	Cleavage	Setaria italica uncharacterized LOC101782670 (LOC101782670), transcript variant X2, mRNA
sit-miR132-npr	3.5	Cleavage	Setaria italica uncharacterized LOC101782670 (LOC101782670), transcript variant X1, mRNA
sit-miR132-npr	3.5	Cleavage	Setaria italica uncharacterized LOC101782670 (LOC101782670), transcript variant X3, mRNA
sit-miR132-npr	3.5	Cleavage	Setaria italica uncharacterized LOC101782670 (LOC101782670), transcript variant X6, mRNA
sit-miR132-npr	3.5	Cleavage	Setaria italica uncharacterized LOC101782670 (LOC101782670), transcript variant X5, mRNA
sit-miR132-npr	3.5	Cleavage	Setaria italica uncharacterized LOC101782670 (LOC101782670), transcript variant X7, mRNA
sit-miR132-npr	3.5	Cleavage	Setaria italica uncharacterized LOC101782670 (LOC101782670), transcript variant X4, mRNA
sit-miR132-npr	3.5	Cleavage	Setaria italica uncharacterized LOC101784675 (LOC101784675), mRNA
sit-miR132-npr	3.5	Cleavage	Setaria italica uncharacterized LOC101785879 (LOC101785879), transcript variant X1, mRNA
sit-miR132-npr	3.5	Cleavage	Setaria italica uncharacterized LOC101785879 (LOC101785879), transcript variant X2, mRNA
sit-miR132-npr	3.5	Cleavage	Setaria italica uncharacterized LOC101785879 (LOC101785879), transcript variant X6, mRNA
sit-miR132-npr	3.5	Cleavage	Setaria italica uncharacterized LOC101785879 (LOC101785879), transcript variant X3, mRNA
sit-miR132-npr	3.5	Cleavage	Setaria italica uncharacterized LOC101785879 (LOC101785879), transcript variant X4, mRNA
sit-miR132-npr	3.5	Cleavage	Setaria italica uncharacterized LOC101785879 (LOC101785879), transcript variant X5, mRNA
sit-miR132-npr	3.5	Cleavage	Setaria italica uncharacterized LOC101785879 (LOC101785879), transcript variant X7, mRNA
sit-miR132-npr	3.5	Cleavage	Setaria italica uncharacterized LOC101785068 (LOC101785068), transcript variant X3, mRNA
sit-miR132-npr	3.5	Cleavage	Setaria italica putative F-box/LRR-repeat protein At4g15060 (LOC101754488), mRNA
sit-miR132-npr	3.5	Cleavage	Setaria italica polyamine oxidase (LOC101771622), mRNA
sit-miR132-npr	3.5	Translation	Setaria italica F-box/LRR-repeat protein At3g59200-like (LOC101765468), mRNA
sit-miR132-npr	3.5	Cleavage	Setaria italica glyoxylate/succinic semialdehyde reductase 1 (LOC101752734), mRNA
sit-miR132-npr	3.5	Cleavage	Setaria italica serine/threonine-protein kinase Aurora-2 (LOC101757314), mRNA
sit-miR132-npr	3.5	Cleavage	Setaria italica coumaroyl-CoA
sit-miR132-npr	4	Cleavage	Setaria italica ABC transporter F family member 3 (LOC101774776), mRNA
sit-miR132-npr	4	Cleavage	Setaria italica uncharacterized LOC101775138 (LOC101775138), transcript variant X1, mRNA
sit-miR132-npr	4	Cleavage	Setaria italica pentatricopeptide repeat-containing protein At3g46790, chloroplastic (LOC101779769), mRNA
sit-miR132-npr	4	Cleavage	Setaria italica PH, RCC1 and FYVE domains-containing protein 1 (LOC101769145), mRNA
sit-miR132-npr	4	Cleavage	Setaria italica pentatricopeptide repeat-containing protein At1g33350 (LOC101766288), transcript variant X1, mRNA
sit-miR132-npr	4	Cleavage	Setaria italica pentatricopeptide repeat-containing protein At1g33350 (LOC101766288), transcript variant X2, mRNA
sit-miR132-npr	4	Cleavage	Setaria italica protein VACUOLELESS1 (LOC101784475), mRNA
sit-miR132-npr	4	Translation	Setaria italica putative F-box protein At3g13624 (LOC111255948), mRNA
sit-miR132-npr	4	Cleavage	Setaria italica uncharacterized LOC101769844 (LOC101769844), transcript variant X1, mRNA
sit-miR132-npr	4	Cleavage	Setaria italica uncharacterized LOC101769844 (LOC101769844), transcript variant X3, mRNA
sit-miR132-npr	4	Cleavage	Setaria italica probable RNA-dependent RNA polymerase 3 (LOC101778059), transcript variant X1, mRNA
sit-miR132-npr	4	Cleavage	Setaria italica probable RNA-dependent RNA polymerase 3 (LOC101778059), transcript variant X2, mRNA
sit-miR132-npr	4	Cleavage	Setaria italica probable RNA-dependent RNA polymerase 3 (LOC101778059), transcript variant X3, mRNA
sit-miR132-npr	4	Cleavage	Setaria italica achilleol B synthase (LOC101767046), mRNA
sit-miR132-npr	4	Cleavage	Setaria italica shaggy-related protein kinase kappa (LOC101775242), transcript variant X2, mRNA
sit-miR132-npr	4	Cleavage	Setaria italica shaggy-related protein kinase kappa (LOC101775242), transcript variant X1, mRNA
sit-miR132-npr	4	Cleavage	Setaria italica indole-3-pyruvate monooxygenase YUCCA2 (LOC101766944), mRNA
sit-miR132-npr	4	Cleavage	Setaria italica UPF0187 protein At3g61320, chloroplastic (LOC101767866), mRNA
sit-miR132-npr	4	Cleavage	Setaria italica ESCRT-related protein CHMP1 (LOC101761480), mRNA
sit-miR132-npr	4	Cleavage	Setaria italica uncharacterized LOC111257874 (LOC111257874), transcript variant X1, mRNA
sit-miR132-npr	4	Cleavage	Setaria italica uncharacterized LOC111257874 (LOC111257874), transcript variant X4, mRNA
sit-miR132-npr	4	Cleavage	Setaria italica uncharacterized LOC111257874 (LOC111257874), transcript variant X2, mRNA
sit-miR132-npr	4	Cleavage	Setaria italica uncharacterized LOC111257874 (LOC111257874), transcript variant X5, mRNA
sit-miR132-npr	4	Cleavage	Setaria italica uncharacterized LOC111257874 (LOC111257874), transcript variant X3, mRNA
sit-miR132-npr	4	Cleavage	Setaria italica uncharacterized LOC111257874 (LOC111257874), transcript variant X6, mRNA
sit-miR132-npr	4	Cleavage	Setaria italica protein transport protein Sec24C (LOC101766428), mRNA
sit-miR132-npr	4	Cleavage	Setaria italica extensin-2 (LOC101775833), mRNA
sit-miR132-npr	4	Cleavage	Setaria italica putative F-box protein At5g52610 (LOC101780338), transcript variant X1, mRNA
sit-miR132-npr	4	Cleavage	Setaria italica putative F-box protein At5g52610 (LOC101780338), transcript variant X2, mRNA
sit-miR132-npr	4.5	Cleavage	Setaria italica uncharacterized LOC101775138 (LOC101775138), transcript variant X1, mRNA
sit-miR132-npr	4.5	Cleavage	Setaria italica uncharacterized LOC101757359 (LOC101757359), transcript variant X1, mRNA
sit-miR132-npr	4.5	Cleavage	Setaria italica uncharacterized LOC101757359 (LOC101757359), transcript variant X2, mRNA
sit-miR132-npr	4.5	Cleavage	Setaria italica uncharacterized LOC101780195 (LOC101780195), mRNA
sit-miR132-npr	4.5	Cleavage	Setaria italica vacuolar protein-sorting-associated protein 33 homolog (LOC101782932), transcript variant X1, mRNA
sit-miR132-npr	4.5	Cleavage	Setaria italica vacuolar protein-sorting-associated protein 33 homolog (LOC101754262), mRNA
sit-miR132-npr	4.5	Cleavage	Setaria italica vacuolar protein-sorting-associated protein 33 homolog (LOC101782932), transcript variant X2, mRNA
sit-miR132-npr	4.5	Cleavage	Setaria italica uncharacterized LOC101784938 (LOC101784938), mRNA
sit-miR132-npr	4.5	Cleavage	Setaria italica uncharacterized LOC101777941 (LOC101777941), mRNA
sit-miR132-npr	4.5	Cleavage	Setaria italica uncharacterized LOC101764162 (LOC101764162), mRNA
sit-miR132-npr	4.5	Cleavage	Setaria italica uncharacterized LOC101775554 (LOC101775554), transcript variant X1, mRNA
sit-miR132-npr	4.5	Cleavage	Setaria italica uncharacterized LOC101775554 (LOC101775554), transcript variant X3, mRNA
sit-miR132-npr	4.5	Cleavage	Setaria italica uncharacterized LOC101775554 (LOC101775554), transcript variant X2, mRNA
sit-miR132-npr	4.5	Cleavage	Setaria italica calcium-dependent protein kinase 5 (LOC101770198), mRNA
sit-miR132-npr	4.5	Cleavage	Setaria italica uncharacterized LOC101783607 (LOC101783607), mRNA
sit-miR132-npr	4.5	Translation	Setaria italica uncharacterized LOC111257119 (LOC111257119), mRNA
sit-miR132-npr	4.5	Cleavage	Setaria italica uncharacterized LOC101777034 (LOC101777034), mRNA
sit-miR132-npr	4.5	Cleavage	Setaria italica uncharacterized LOC111258198 (LOC111258198), transcript variant X1, mRNA
sit-miR132-npr	4.5	Cleavage	Setaria italica E4 SUMO-protein ligase PIAL2 (LOC101785912), mRNA
sit-miR132-npr	4.5	Cleavage	Setaria italica uncharacterized LOC101768691 (LOC101768691), transcript variant X2, mRNA
sit-miR132-npr	4.5	Cleavage	Setaria italica uncharacterized LOC101771213 (LOC101771213), mRNA
sit-miR132-npr	4.5	Cleavage	Setaria italica uncharacterized LOC101768691 (LOC101768691), transcript variant X1, mRNA
sit-miR132-npr	4.5	Translation	Setaria italica exocyst complex component SEC15A (LOC101771866), transcript variant X1, mRNA
sit-miR132-npr	4.5	Translation	Setaria italica exocyst complex component SEC15A (LOC101771866), transcript variant X2, mRNA
sit-miR132-npr	4.5	Cleavage	Setaria italica fatty acyl-CoA reductase 1 (LOC101767661), transcript variant X1, mRNA
sit-miR132-npr	4.5	Cleavage	Setaria italica fatty acyl-CoA reductase 1 (LOC101767661), transcript variant X2, mRNA
sit-miR132-npr	5	Cleavage	Setaria italica lactoylglutathione lyase GLX1 (LOC101771123), mRNA
sit-miR132-npr	5	Cleavage	Setaria italica uncharacterized LOC111256051 (LOC111256051), mRNA
sit-miR132-npr	5	Cleavage	Setaria italica protein tesmin/TSO1-like CXC 5 (LOC101772719), transcript variant X1, mRNA
sit-miR132-npr	5	Cleavage	Setaria italica protein tesmin/TSO1-like CXC 5 (LOC101772719), transcript variant X2, mRNA
sit-miR132-npr	5	Cleavage	Setaria italica ketol-acid reductoisomerase, chloroplastic (LOC101766659), mRNA
sit-miR132-npr	5	Cleavage	Setaria italica salutaridine reductase (LOC101784494), mRNA
sit-miR132-npr	5	Cleavage	Setaria italica 26S proteasome non-ATPase regulatory subunit 12 homolog A (LOC101778101), mRNA
sit-miR132-npr	5	Cleavage	Setaria italica uncharacterized LOC101783607 (LOC101783607), mRNA
sit-miR132-npr	5	Cleavage	Setaria italica probable receptor-like protein kinase At1g30570 (LOC101786249), mRNA
sit-miR132-npr	5	Cleavage	Setaria italica uncharacterized LOC101757480 (LOC101757480), transcript variant X6, mRNA
sit-miR132-npr	5	Cleavage	Setaria italica uncharacterized LOC101757480 (LOC101757480), transcript variant X1, mRNA
sit-miR132-npr	5	Cleavage	Setaria italica uncharacterized LOC101758421 (LOC101758421), mRNA
sit-miR132-npr	5	Cleavage	Setaria italica uncharacterized LOC101768011 (LOC101768011), mRNA
sit-miR132-npr	5	Cleavage	Setaria italica crooked neck-like protein 1 (LOC101761765), mRNA
sit-miR132-npr	5	Cleavage	Setaria italica uncharacterized LOC101781669 (LOC101781669), mRNA
sit-miR132-npr	5	Cleavage	Setaria italica uncharacterized LOC101761003 (LOC101761003), mRNA
sit-miR134-1-npr	0.5	Cleavage	Setaria italica uncharacterized LOC101755979 (LOC101755979), mRNA
sit-miR134-1-npr	1	Cleavage	Setaria italica calvin cycle protein CP12-2, chloroplastic (LOC101765155), mRNA
sit-miR134-1-npr	2.5	Cleavage	Setaria italica zinc finger CCCH domain-containing protein 36 (LOC101761994), transcript variant X2, mRNA
sit-miR134-1-npr	2.5	Cleavage	Setaria italica zinc finger CCCH domain-containing protein 36 (LOC101761994), transcript variant X4, mRNA
sit-miR134-1-npr	2.5	Cleavage	Setaria italica zinc finger CCCH domain-containing protein 36 (LOC101761994), transcript variant X1, mRNA
sit-miR134-1-npr	2.5	Cleavage	Setaria italica zinc finger CCCH domain-containing protein 36 (LOC101761994), transcript variant X5, mRNA
sit-miR134-1-npr	2.5	Cleavage	Setaria italica zinc finger CCCH domain-containing protein 36 (LOC101761994), transcript variant X3, mRNA
sit-miR134-1-npr	2.5	Cleavage	Setaria italica putative DNA glycosylase At3g47830 (LOC101785504), transcript variant X2, mRNA
sit-miR134-1-npr	2.5	Cleavage	Setaria italica putative DNA glycosylase At3g47830 (LOC101785504), transcript variant X1, mRNA
sit-miR134-1-npr	2.5	Cleavage	Setaria italica phosphatidylinositol/phosphatidylcholine transfer protein SFH11 (LOC101763316), transcript variant X4, mRNA
[truncated: 28,580 more rows]
[truncated: 1 more columns]

## Sheet: Sheet8
Supplementary Table 8: Number of predicted targets and their inhibition type with different filtering parameters for miRNAs in Finger millet
miRNA_Acc.	Expectation	Inhibition	Target_Desc.
eco-miRf10290-npr	1.5	Cleavage	CFM04-0521 Finger millet developing seed cDNA Eleusine coracana cDNA clone CFM04-0521 5' similar to Best blastX hit, e-value: 0.07, acc.no: AAN04169, ID: Hypothetical protein, mRNA sequence
eco-miRf10290-npr	1.5	Cleavage	CFM01-0222 Finger millet developing seed cDNA Eleusine coracana cDNA clone CFM01-0222 5' similar to Best blastX hit, e-value: 0.075, acc.no: AAN04169, ID: Hypothetical protein, mRNA sequence
eco-miRf10290-npr	2	Cleavage	Eleusine coracana subsp. coracana storage protein mRNA, complete cds
eco-miRf10095-akr	3	Cleavage	Eleusine coracana panicle phytomer 2-like protein (PAP2) mRNA, partial cds
eco-miRf10290-npr	3	Cleavage	CFM05-0611 Finger millet developing seed cDNA Eleusine coracana cDNA clone CFM05-0611 5' similar to Best blastX hit, e-value: 2.00E-47, acc.no: AAG52554, ID: nitrate transporter (NTL1); 53025-56402, mRNA sequence
eco-miR091a_npr	3.5	Cleavage	CFM09-1075 Finger millet developing seed cDNA Eleusine coracana cDNA clone CFM09-1075 5' similar to Best blastX hit, e-value: 3.00E-28, acc.no: AAO42918, ID: At2g15910, mRNA sequence
eco-miR1873a	3.5	Cleavage	CFM09-1014 Finger millet developing seed cDNA Eleusine coracana cDNA clone CFM09-1014 5' similar to Best blastX hit, e-value: 4.00E-75, acc.no: BAA08845, ID: aldolase C-1, mRNA sequence
eco-miR1873a	3.5	Cleavage	FMB01-0124 Finger millet developing seed cDNA Eleusine coracana cDNA clone FMB01-0124 5' similar to Best blastX hit, e-value: 1.00E-124, acc.no: P08440, ID: Fructose-bisphosphate aldolase, cytoplasmic isozyme, mRNA sequence
eco-miR1873a	3.5	Cleavage	CFM08-0994 Finger millet developing seed cDNA Eleusine coracana cDNA clone CFM08-0994 5' similar to Best blastX hit, e-value: 1.00E-123, acc.no: P08440, ID: Fructose-bisphosphate aldolase, cytoplasmic isozyme, mRNA sequence
eco-miR1873a	3.5	Cleavage	INF399 Finger millet pTriplEx2 library 4 Eleusine coracana subsp. coracana cDNA 5', mRNA sequence
eco-miR1873a	3.5	Cleavage	Eleusine coracana subsp. coracana isolate c30564_g1_i7 calcium dependent protein kinase 13-like protein mRNA, partial cds
eco-miR2108b	3.5	Cleavage	FDR-95 Finger millet drought stress cDNA library Eleusine coracana cDNA similar to Cell wall mannoprotein, mRNA sequence
eco-miR7748a-3p	3.5	Cleavage	FDR-67 Finger millet drought stress cDNA library Eleusine coracana cDNA similar to cupin family protein [Arabidopsis thaliana], mRNA sequence
eco-miR845	3.5	Cleavage	RTM60 Finger millet pTriplEx2 library 3 Eleusine coracana subsp. africana cDNA 5', mRNA sequence
eco-miRf10095-akr	3.5	Cleavage	FMB01-0104 Finger millet developing seed cDNA Eleusine coracana cDNA clone FMB01-0104 5' similar to Best blastX hit, e-value: 1.00E-107, acc.no: BAC06486, ID: granule bound starch synthase, mRNA sequence
eco-miRf10095-akr	3.5	Cleavage	Eleusine coracana isolate LC starch synthase mRNA, partial cds
eco-miRf10095-akr	3.5	Cleavage	Eleusine coracana isolate HC starch synthase mRNA, complete cds
eco-miRf10095-akr	3.5	Translation	Eleusine coracana cultivar MR1 Bcl2-associated athanoprotein 6a mRNA, complete cds
eco-miRf10290-npr	3.5	Cleavage	FMB01-0127 Finger millet developing seed cDNA Eleusine coracana cDNA clone FMB01-0127 5' similar to Best blastX hit, e-value: 1.00E-24, acc.no: NP_200464, ID: putative protein; protein id: At5g56530.1, supported by cDNA: gi_17381169, mRNA sequence
eco-miRf10290-npr	3.5	Cleavage	EDR-101 Eleusine coracana water deficit stress induced cDNA library Eleusine coracana cDNA similar to Late embryogenesis abundant protein D-34 (LEA D-34), mRNA sequence
eco-miRf10290-npr	3.5	Cleavage	GFMSSR2 E04 FMEST-SSR sequence Eleusine coracana STS cDNA, sequence tagged site
eco-miRf10826-akr	3.5	Cleavage	Eleusine coracana partial mRNA for cytokinin oxidase/dehydrogenase 2 (ckx2 gene), cultivar Tropikanka
eco-miRf11572-akr	3.5	Cleavage	LFO32 Finger millet pTriplEx2 library Eleusine coracana subsp. coracana cDNA 5', mRNA sequence
eco-miR091a_npr	4	Cleavage	CFM01-0274 Finger millet developing seed cDNA Eleusine coracana cDNA clone CFM01-0274 5' similar to Best blastX hit, e-value: 9.00E-26, acc.no: BAA96757, ID: unnamed protein product, mRNA sequence
eco-miR091a_npr	4	Cleavage	INF87 Finger millet pTriplEx2 library 4 Eleusine coracana subsp. coracana cDNA 5', mRNA sequence
eco-miR091a_npr	4	Cleavage	Eleusine coracana DNA-binding with one finger protein (Dof40) mRNA, partial cds
eco-miR091a_npr	4	Cleavage	EDR-13 Eleusine coracana water deficit stress induced cDNA library Eleusine coracana cDNA similar to CSL zinc finger domain-containing protein, mRNA sequence
eco-miR091a_npr	4	Cleavage	CFM09-1020 Finger millet developing seed cDNA Eleusine coracana cDNA clone CFM09-1020 5' similar to Best blastX hit, e-value: 4.00E-50, acc.no: AAK69695, ID: putative pectin methylesterase LuPME1, mRNA sequence
eco-miR091a_npr	4	Cleavage	Eleusine coracana DNA-binding with one finger protein (Dof41) mRNA, partial cds
eco-miR1520b	4	Cleavage	LFO32 Finger millet pTriplEx2 library Eleusine coracana subsp. coracana cDNA 5', mRNA sequence
eco-miR1873a	4	Cleavage	CFM08-0990 Finger millet developing seed cDNA Eleusine coracana cDNA clone CFM08-0990 5' similar to Best blastX hit, e-value: 3.00E-51, acc.no: BAC22451, ID: putative G-protein beta family, mRNA sequence
eco-miR1873a	4	Cleavage	FMB00-0003 Finger millet developing seed cDNA Eleusine coracana cDNA clone FMB00-0003 5' similar to Best blastX hit, e-value: 3.00E-67, acc.no: BAB62640, ID: contains ESTs AU069042(C51821),D23969(R0687),AU031707(R0687) similar to Oryza sativa chromosome 5, AAG03105.1 unknown protein, mRNA sequence
eco-miR1873a	4	Cleavage	CFM02-0354 Finger millet developing seed cDNA Eleusine coracana cDNA clone CFM02-0354 5' similar to Best blastX hit, e-value: 1.00E-21, acc.no: AAL73528, ID: putative RNA polymerase II complex component SRB7 protein, mRNA sequence
eco-miR2108b	4	Cleavage	FDR-70 (Fdr-70 cdc2-related protein kinase 1) Finger millet drought stress cDNA library Eleusine coracana cDNA, mRNA sequence
eco-miR2108b	4	Translation	FDR-241 (Finger Millet Dessication Responsive) Finger millet drought stress cDNA library Eleusine coracana cDNA clone Fdr-241- unnamed protein product [Mus musculus], mRNA sequence
eco-miR7748a-3p	4	Cleavage	LFO17 Finger millet pTriplEx2 library Eleusine coracana subsp. coracana cDNA 5', mRNA sequence
eco-miR7748a-3p	4	Cleavage	INF209 Finger millet pTriplEx2 library 4 Eleusine coracana subsp. coracana cDNA 5', mRNA sequence
eco-miR7748a-3p	4	Cleavage	CFM07-0843 Finger millet developing seed cDNA Eleusine coracana cDNA clone CFM07-0843 5' similar to Best blastX hit, e-value: 3.00E-99, acc.no: BAB85255, ID: putative ADP-ribosylation factor, mRNA sequence
eco-miR845a	4	Cleavage	INF314 Finger millet pTriplEx2 library 4 Eleusine coracana subsp. coracana cDNA 5', mRNA sequence
eco-miR845a	4	Cleavage	CFM09-1039 Finger millet developing seed cDNA Eleusine coracana cDNA clone CFM09-1039 5' similar to Best blastX hit, e-value: 3.00E-72, acc.no: BAA92964, ID: unnamed protein product, mRNA sequence
eco-miR845c	4	Translation	FMSS- 4 Finger millet salt stress cDNA library Eleusine coracana cDNA similar to ZFP-592, mRNA sequence
eco-miR8770	4	Cleavage	Eleusine coracana subsp. coracana PDR-type ABC transporter 9 protein (PDR9) mRNA, partial cds
eco-miRf10095-akr	4	Cleavage	FMB00-0017 Finger millet developing seed cDNA Eleusine coracana cDNA clone FMB00-0017 5' similar to Best blastX hit, e-value: 1.00E-110, acc.no: Q43134, ID: Granule-bound glycogen [starch] synthase, chloroplast precursor, mRNA sequence
eco-miRf10095-akr	4	Cleavage	LFM544 Finger millet pTriplEx2 library 2 Eleusine coracana subsp. africana cDNA 5', mRNA sequence
eco-miRf10095-akr	4	Cleavage	CFM02-0374 Finger millet developing seed cDNA Eleusine coracana cDNA clone CFM02-0374 5' similar to Best blastX hit, e-value: 1.00E-79, acc.no: Q07661, ID: NUCLEOSIDE DIPHOSPHATE KINASE I (NDK I) (NDP KINASE I) (NDPK I), mRNA sequence
eco-miRf10095-akr	4	Cleavage	FMB00-0013 Finger millet developing seed cDNA Eleusine coracana cDNA clone FMB00-0013 5' similar to Best blastX hit, e-value: 1.00E-79, acc.no: Q07661, ID: NUCLEOSIDE DIPHOSPHATE KINASE I (NDK I) (NDP KINASE I) (NDPK I), mRNA sequence
eco-miRf10095-akr	4	Cleavage	CFM04-0587 Finger millet developing seed cDNA Eleusine coracana cDNA clone CFM04-0587 5' similar to Best blastX hit, e-value: 6.00E-80, acc.no: Q07661, ID: NUCLEOSIDE DIPHOSPHATE KINASE I (NDK I) (NDP KINASE I) (NDPK I), mRNA sequence
eco-miRf10290-npr	4	Cleavage	Eleusine coracana isolate comp59249c0seq1 Dof transcription factor family protein (Dof) mRNA, partial cds
eco-miRf10290-npr	4	Cleavage	CFM05-0618 Finger millet developing seed cDNA Eleusine coracana cDNA clone CFM05-0618 5' similar to Best blastX hit, e-value: 4.00E-88, acc.no: AAL73561, ID: Putative ethylene-inducible protein, mRNA sequence
eco-miRf10290-npr	4	Cleavage	EDR-33 Eleusine coracana water deficit stress induced cDNA library Eleusine coracana cDNA similar to stress-induced transcription factor NAC1, mRNA sequence
eco-miRf10290-npr	4	Cleavage	EDR-119 Eleusine coracana water deficit stress induced cDNA library Eleusine coracana cDNA similar to stress-induced transcription factor NAC1, mRNA sequence
eco-miRf10290-npr	4	Cleavage	GFM107a FMEST-SSR sequence Eleusine coracana STS cDNA, sequence tagged site
eco-miRf10290-npr	4	Cleavage	GFM107b FMEST-SSR sequence Eleusine coracana STS cDNA, sequence tagged site
eco-miRf10290-npr	4	Cleavage	Eleusine coracana cultivar Trichy1 NAC transcription factor (NAC67) mRNA, complete cds
eco-miRf10290-npr	4	Cleavage	Eleusine coracana cultivar GPU28 NAC transcription factor (NAC1) mRNA, complete cds
eco-miRf10290-npr	4	Translation	CFM04-0579 Finger millet developing seed cDNA Eleusine coracana cDNA clone CFM04-0579 5' similar to Best blastX hit, e-value: 3.00E-13, acc.no: BAB55496, ID: P0638D12.4, mRNA sequence
eco-miRf10290-npr	4	Cleavage	RTM558 Finger millet pTriplEx2 library 3 Eleusine coracana subsp. africana cDNA 5', mRNA sequence
eco-miRf10290-npr	4	Cleavage	GFMSSR1E12 FMEST-SSR sequence Eleusine coracana STS cDNA, sequence tagged site
eco-miRf10290-npr	4	Cleavage	RTM292 Finger millet pTriplEx2 library 3 Eleusine coracana subsp. africana cDNA 5', mRNA sequence
eco-miRf10290-npr	4	Cleavage	FMB01-0194 Finger millet developing seed cDNA Eleusine coracana cDNA clone FMB01-0194 5' similar to Best blastX hit, e-value: 4.00E-37, acc.no: NP_564892, ID: expressed protein; protein id: At1g67250.1, supported by cDNA: 27632., supported by cDNA: gi_14994238, mRNA sequence
eco-miR091a_npr	4.5	Translation	Eleusine coracana subsp. coracana nicotianamine aminotransferase-like protein (NAAT6) mRNA, partial cds
eco-miR091a_npr	4.5	Cleavage	LFM211 Finger millet pTriplEx2 library 2 Eleusine coracana subsp. africana cDNA 5', mRNA sequence
eco-miR091a_npr	4.5	Cleavage	CFM09-1058 Finger millet developing seed cDNA Eleusine coracana cDNA clone CFM09-1058 5' similar to Best blastX hit, e-value: 7.00E-32, acc.no: AAM60885, ID: putative steroid binding protein, mRNA sequence
eco-miR091a_npr	4.5	Cleavage	LFM56 Finger millet pTriplEx2 library 2 Eleusine coracana subsp. africana cDNA 5', mRNA sequence
eco-miR091a_npr	4.5	Translation	Eleusine coracana isolate EC_HC_OXO oxalate oxidase (OXO) mRNA, complete cds
eco-miR091a_npr	4.5	Translation	Eleusine coracana isolate EC_LC_OXO oxalate oxidase (OXO) mRNA, complete cds
eco-miR091a_npr	4.5	Cleavage	CFM06-0774 Finger millet developing seed cDNA Eleusine coracana cDNA clone CFM06-0774 5' similar to Best blastX hit, e-value: 4.00E-38, acc.no: AAO32066, ID: Erwinia induced protein 2, mRNA sequence
eco-miR091a_npr	4.5	Cleavage	EDR-77 Eleusine coracana water deficit stress induced cDNA library Eleusine coracana cDNA similar to photosystem II 10 kDa polypeptide, mRNA sequence
eco-miR091a_npr	4.5	Translation	Eleusine coracana subsp. coracana S1-like metal-nicotianamine transporter (YSL1) mRNA, partial cds
eco-miR091a_npr	4.5	Cleavage	EDR-105 Eleusine coracana water deficit stress induced cDNA library Eleusine coracana cDNA similar to photosystem II 10 kDa polypeptide, mRNA sequence
eco-miR091a_npr	4.5	Cleavage	CFM08-0925 Finger millet developing seed cDNA Eleusine coracana cDNA clone CFM08-0925 5' similar to Best blastX hit, e-value: 6.8, acc.no: AAN57423, ID: carbohydrate kinase, PfkB family, mRNA sequence
eco-miR091a_npr	4.5	Cleavage	LFM197 Finger millet pTriplEx2 library 2 Eleusine coracana subsp. africana cDNA 5', mRNA sequence
eco-miR091a_npr	4.5	Cleavage	FMB01-0148 Finger millet developing seed cDNA Eleusine coracana cDNA clone FMB01-0148 5' similar to Best blastX hit, e-value: 9.00E-15, acc.no: AAG13629, ID: putative steroid membrane binding protein, mRNA sequence
eco-miR091a_npr	4.5	Cleavage	CFM09-1054 Finger millet developing seed cDNA Eleusine coracana cDNA clone CFM09-1054 5' similar to Best blastX hit, e-value: 1.00E-09, acc.no: AAG13629, ID: putative steroid membrane binding protein, mRNA sequence
eco-miR091a_npr	4.5	Cleavage	EDR-24 Eleusine coracana water deficit stress induced cDNA library Eleusine coracana cDNA similar to mitochondrial F1F0 ATP synthase epsilon subunit, mRNA sequence
eco-miR091a_npr	4.5	Cleavage	CFM09-1068 Finger millet developing seed cDNA Eleusine coracana cDNA clone CFM09-1068 5' similar to Best blastX hit, e-value: 5.00E-10, acc.no: AAG13629, ID: putative steroid membrane binding protein, mRNA sequence
eco-miR091a_npr	4.5	Cleavage	CFM02-0355 Finger millet developing seed cDNA Eleusine coracana cDNA clone CFM02-0355 5' similar to Best blastX hit, e-value: 6.00E-09, acc.no: NP_173960, ID: hypothetical protein; protein id: At1g26360.1, mRNA sequence
eco-miR091a_npr	4.5	Cleavage	FMB01-0192 Finger millet developing seed cDNA Eleusine coracana cDNA clone FMB01-0192 5' similar to Best blastX hit, e-value: 6.00E-09, acc.no: NP_173960, ID: hypothetical protein; protein id: At1g26360.1, mRNA sequence
eco-miR1520b	4.5	Translation	RTM118 Finger millet pTriplEx2 library 3 Eleusine coracana subsp. africana cDNA 5', mRNA sequence
eco-miR1873a	4.5	Cleavage	EDR-152 Eleusine coracana water deficit stress induced cDNA library Eleusine coracana cDNA similar to peptidylprolyl isomerase, mRNA sequence
eco-miR1873a	4.5	Cleavage	INF4 Finger millet pTriplEx2 library 4 Eleusine coracana subsp. coracana cDNA 5', mRNA sequence
eco-miR1873a	4.5	Translation	FMB00-0091 Finger millet developing seed cDNA Eleusine coracana cDNA clone FMB00-0091 5' similar to Best blastX hit, e-value: 2.00E-69, acc.no: NP_565372, ID: expressed protein; protein id: At2g15290.1, supported by cDNA: gi_15982806, supported by cDNA: gi_17528961, mRNA sequence
eco-miR2108b	4.5	Cleavage	RTM46 Finger millet pTriplEx2 library 3 Eleusine coracana subsp. africana cDNA 5', mRNA sequence
eco-miR2108b	4.5	Cleavage	FDR-203A1 Finger millet drought stress cDNA library Eleusine coracana cDNA similar to cytochrome oxidase subunit III, mRNA sequence
eco-miR2108b	4.5	Cleavage	FDR-203 Finger millet drought stress cDNA library Eleusine coracana cDNA similar to ATP synthase a chain (ATPase protein 6), mRNA sequence
eco-miR2108b	4.5	Cleavage	Eleusine coracana DNA-binding with one finger protein (Dof45) mRNA, complete cds
eco-miR2108b	4.5	Cleavage	Eleusine coracana DNA-binding with one finger protein (Dof44) mRNA, complete cds
eco-miR2108b	4.5	Cleavage	LFM484 Finger millet pTriplEx2 library 2 Eleusine coracana subsp. africana cDNA 5', mRNA sequence
eco-miR2108b	4.5	Translation	Eleusine coracana isolate comp67964c0seq1 ascorbate peroxidase 6 (APX6) mRNA, complete cds
eco-miR2108b	4.5	Translation	Eleusine coracana isolate EC_LC_APO L-ascorbate peroxidase 6 (APO) mRNA, complete cds
eco-miR2108b	4.5	Translation	Eleusine coracana isolate EC_HC_APO L-ascorbate peroxidase 6 (APO) mRNA, complete cds
eco-miR2108b	4.5	Translation	Eleusine coracana isolate comp56820c0seq1 ascorbate peroxidase 6 (APX6) mRNA, complete cds
eco-miR2108b	4.5	Cleavage	FMB01-0150 Finger millet developing seed cDNA Eleusine coracana cDNA clone FMB01-0150 5' similar to Best blastX hit, e-value: 3.00E-09, acc.no: AAN60250, ID: unknown, mRNA sequence
eco-miR845	4.5	Cleavage	Eleusine coracana subsp. coracana aspartokinase 1 mRNA, complete cds
eco-miR845a	4.5	Cleavage	Eleusine coracana panicle phytomer 2-like protein (PAP2) mRNA, partial cds
eco-miR845b-5p	4.5	Cleavage	CFM03-0436 Finger millet developing seed cDNA Eleusine coracana cDNA clone CFM03-0436 5' similar to Best blastX hit, e-value: 1.00E-111, acc.no: BAC15495, ID: cobW-like protein, mRNA sequence
eco-miR845b-5p	4.5	Cleavage	RTM771 Finger millet pTriplEx2 library 3 Eleusine coracana subsp. africana cDNA 5', mRNA sequence
eco-miR845c	4.5	Cleavage	RTM60 Finger millet pTriplEx2 library 3 Eleusine coracana subsp. africana cDNA 5', mRNA sequence
eco-miR845c	4.5	Translation	LFM58 Finger millet pTriplEx2 library 2 Eleusine coracana subsp. africana cDNA 5', mRNA sequence
eco-miR8770	4.5	Cleavage	INF402 Finger millet pTriplEx2 library 4 Eleusine coracana subsp. coracana cDNA 5', mRNA sequence
eco-miR9739	4.5	Cleavage	CFM06-0778 Finger millet developing seed cDNA Eleusine coracana cDNA clone CFM06-0778 5' similar to Best blastX hit, e-value: 0.4, acc.no: XP_219982, ID: hypothetical protein XP_219982, mRNA sequence
eco-miR9739	4.5	Translation	CFM02-0354 Finger millet developing seed cDNA Eleusine coracana cDNA clone CFM02-0354 5' similar to Best blastX hit, e-value: 1.00E-21, acc.no: AAL73528, ID: putative RNA polymerase II complex component SRB7 protein, mRNA sequence
eco-miRf10095-akr	4.5	Translation	Eleusine coracana subsp. coracana target of Myb protein 2 (TOM2) mRNA, complete cds
eco-miRf10095-akr	4.5	Cleavage	Eleusine coracana cultivar PR202 cytosolic ascorbate peroxidase mRNA, partial cds
eco-miRf10290-npr	4.5	Cleavage	CFM06-0733 Finger millet developing seed cDNA Eleusine coracana cDNA clone CFM06-0733 5' similar to Best blastX hit, e-value: 1.00E-05, acc.no: P29518, ID: Brittle-1 protein, chloroplast precursor, mRNA sequence
eco-miRf10290-npr	4.5	Cleavage	Eleusine coracana subsp. coracana metal transporter protein (NRAMP2) mRNA, complete cds
eco-miRf10290-npr	4.5	Cleavage	FMB01-0146 Finger millet developing seed cDNA Eleusine coracana cDNA clone FMB01-0146 5' similar to Best blastX hit, e-value: 0.16, acc.no: AAK39576, ID: putative transcription factor, mRNA sequence
eco-miRf10290-npr	4.5	Cleavage	FMB01-0146 Finger millet developing seed cDNA Eleusine coracana cDNA clone FMB01-0146 5' similar to Best blastX hit, e-value: 0.16, acc.no: AAK39576, ID: putative transcription factor, mRNA sequence
eco-miRf10290-npr	4.5	Cleavage	CFM06-0751 Finger millet developing seed cDNA Eleusine coracana cDNA clone CFM06-0751 5' similar to Best blastX hit, e-value: 6.00E-10, acc.no: AAK63939, ID: hypothetical protein, mRNA sequence
eco-miRf10290-npr	4.5	Translation	FMB01-0157 Finger millet developing seed cDNA Eleusine coracana cDNA clone FMB01-0157 5' similar to Best blastX hit, e-value: 2.00E-92, acc.no: BAB55500, ID: putative mitochondrial processing peptidase alpha subuunit, mitochondrial recursor(ALPHA-MPP), mRNA sequence
eco-miRf10290-npr	4.5	Cleavage	INF489 Finger millet pTriplEx2 library 4 Eleusine coracana subsp. coracana cDNA 5', mRNA sequence
eco-miRf10290-npr	4.5	Cleavage	RTM46 Finger millet pTriplEx2 library 3 Eleusine coracana subsp. africana cDNA 5', mRNA sequence
eco-miRf10290-npr	4.5	Cleavage	Eleusine coracana DNA-binding with one finger protein (Dof33) mRNA, complete cds
eco-miRf10290-npr	4.5	Cleavage	Eleusine coracana subsp. coracana NSLTP-2 mRNA, complete cds
eco-miRf10290-npr	4.5	Cleavage	CFM06-0741 Finger millet developing seed cDNA Eleusine coracana cDNA clone CFM06-0741 5' similar to Best blastX hit, e-value: 5.00E-49, acc.no: BAA79224, ID: knotted1-type homeobox protein OSH6, mRNA sequence
eco-miRf10290-npr	4.5	Cleavage	RTM325 Finger millet pTriplEx2 library 3 Eleusine coracana subsp. africana cDNA 5', mRNA sequence
eco-miRf10290-npr	4.5	Cleavage	CFM05-0693 Finger millet developing seed cDNA Eleusine coracana cDNA clone CFM05-0693 5' similar to Best blastX hit, e-value: 1.00E-79, acc.no: CAD67478, ID: peroxidase, mRNA sequence
eco-miRf10290-npr	4.5	Cleavage	LFM174 Finger millet pTriplEx2 library 2 Eleusine coracana subsp. africana cDNA 5', mRNA sequence
eco-miRf10290-npr	4.5	Cleavage	INF281 Finger millet pTriplEx2 library 4 Eleusine coracana subsp. coracana cDNA 5', mRNA sequence
eco-miRf10290-npr	4.5	Cleavage	CFM06-0707 Finger millet developing seed cDNA Eleusine coracana cDNA clone CFM06-0707 5' similar to Best blastX hit, e-value: 9.00E-40, acc.no: NP_200557, ID: porin-like protein; protein id: At5g57490.1, supported by cDNA: 23726., supported by cDNA: gi_14334473, supported by cDNA: gi_16323447, mRNA sequence
eco-miRf10290-npr	4.5	Cleavage	CFM01-0291 Finger millet developing seed cDNA Eleusine coracana cDNA clone CFM01-0291 5' similar to Best blastX hit, e-value: 1.00E-90, acc.no: S57471, ID: GTP-binding protein GTP6, mRNA sequence
eco-miRf10290-npr	4.5	Cleavage	Eleusine coracana isolate comp52231c1seq1 Dof transcription factor family protein (Dof) mRNA, partial cds
eco-miRf10826-akr	4.5	Cleavage	Eleusine coracana cultivar GE1437 Dof2 transcription factor mRNA, partial cds
eco-miRf11572-akr	4.5	Cleavage	LFO101 Finger millet pTriplEx2 library Eleusine coracana subsp. coracana cDNA 5', mRNA sequence
eco-miRf11572-akr	4.5	Cleavage	LFO201 Finger millet pTriplEx2 library Eleusine coracana subsp. coracana cDNA 5', mRNA sequence
eco-miRf11572-akr	4.5	Cleavage	CFM03-0475 Finger millet developing seed cDNA Eleusine coracana cDNA clone CFM03-0475 5' similar to Best blastX hit, e-value: 9.00E-47, acc.no: P27807, ID: Histone H2B, mRNA sequence
eco-miR091a_npr	5	Cleavage	CFM05-0606 Finger millet developing seed cDNA Eleusine coracana cDNA clone CFM05-0606 5' similar to Best blastX hit, e-value: 7.00E-58, acc.no: BAC16039, ID: protein phosphatase 2C-like, mRNA sequence
eco-miR091a_npr	5	Cleavage	CFM05-0606 Finger millet developing seed cDNA Eleusine coracana cDNA clone CFM05-0606 5' similar to Best blastX hit, e-value: 7.00E-58, acc.no: BAC16039, ID: protein phosphatase 2C-like, mRNA sequence
eco-miR091a_npr	5	Translation	CFM07-0884 Finger millet developing seed cDNA Eleusine coracana cDNA clone CFM07-0884 5' similar to Best blastX hit, e-value: 7.00E-26, acc.no: AAK92636, ID: Putative AP2 domain containing protein, mRNA sequence
eco-miR091a_npr	5	Cleavage	FMB00-0041 Finger millet developing seed cDNA Eleusine coracana cDNA clone FMB00-0041 5' similar to Best blastX hit, e-value: 2.00E-04, acc.no: BAB67911, ID: P0046E05.18, mRNA sequence
eco-miR091a_npr	5	Cleavage	Eleusine coracana DNA-binding with one finger protein 24 (DOF) mRNA, complete cds
eco-miR091a_npr	5	Cleavage	CFM03-0479 Finger millet developing seed cDNA Eleusine coracana cDNA clone CFM03-0479 5' similar to Best blastX hit, e-value: 2.00E-45, acc.no: NP_200657, ID: cinnamoyl-CoA reductase - like protein; protein id: At5g58490.1, supported by cDNA: 30064., supported by cDNA: gi_17979314, mRNA sequence
eco-miR091a_npr	5	Cleavage	Eleusine coracana isolate comp60182c1seq5 Dof transcription factor family protein (Dof) mRNA, partial cds
eco-miR091a_npr	5	Cleavage	Eleusine coracana DNA-binding with one finger protein 3 (DOF) mRNA, complete cds
eco-miR091a_npr	5	Cleavage	Eleusine coracana DNA-binding with one finger protein 21 (DOF) mRNA, complete cds
eco-miR091a_npr	5	Cleavage	Eleusine coracana isolate comp77661c2seq10 Dof transcription factor family protein (Dof) mRNA, partial cds
eco-miR091a_npr	5	Translation	CFM02-0336 Finger millet developing seed cDNA Eleusine coracana cDNA clone CFM02-0336 5' similar to Best blastX hit, e-value: 3.00E-77, acc.no: BAB92932, ID: 40S ribosomal protein S23, mRNA sequence
eco-miR091a_npr	5	Cleavage	CFM04-0571 Finger millet developing seed cDNA Eleusine coracana cDNA clone CFM04-0571 5' similar to Best blastX hit, e-value: 2.3, acc.no: NP_200612, ID: putative protein; protein id: At5g58040.1, mRNA sequence
eco-miR091a_npr	5	Cleavage	CFM01-0231 Finger millet developing seed cDNA Eleusine coracana cDNA clone CFM01-0231 5' similar to Best blastX hit, e-value: 2.00E-80, acc.no: S15675, ID: globulin-2 precursor, mRNA sequence
eco-miR091a_npr	5	Cleavage	CFM03-0444 Finger millet developing seed cDNA Eleusine coracana cDNA clone CFM03-0444 5' similar to Best blastX hit, e-value: 1.00E-104, acc.no: S15675, ID: globulin-2 precursor, mRNA sequence
eco-miR091a_npr	5	Cleavage	CFM03-0441 Finger millet developing seed cDNA Eleusine coracana cDNA clone CFM03-0441 5' similar to Best blastX hit, e-value: 3.00E-77, acc.no: S15675, ID: globulin-2 precursor, mRNA sequence
eco-miR091a_npr	5	Cleavage	CFM05-0617 Finger millet developing seed cDNA Eleusine coracana cDNA clone CFM05-0617 5' similar to Best blastX hit, e-value: 4.00E-71, acc.no: 1802402A, ID: globulin 2, mRNA sequence
eco-miR091a_npr	5	Cleavage	CFM03-0454 Finger millet developing seed cDNA Eleusine coracana cDNA clone CFM03-0454 5' similar to Best blastX hit, e-value: 2.00E-92, acc.no: S15675, ID: globulin-2 precursor, mRNA sequence
eco-miR091a_npr	5	Cleavage	FMB01-0110 Finger millet developing seed cDNA Eleusine coracana cDNA clone FMB01-0110 5' similar to Best blastX hit, e-value: 3.00E-61, acc.no: S15675, ID: globulin-2 precursor, mRNA sequence
eco-miR091a_npr	5	Translation	Eleusine coracana subsp. africana acetolactate synthase mRNA, partial cds
eco-miR091a_npr	5	Translation	CFM03-0407 Finger millet developing seed cDNA Eleusine coracana cDNA clone CFM03-0407 5' similar to Best blastX hit, e-value: 0.65, acc.no: T34103, ID: hypothetical protein C17G10.6, mRNA sequence
eco-miR091a_npr	5	Cleavage	Eleusine coracana isolate comp55490c0seq2 Dof transcription factor family protein (Dof) mRNA, partial cds
eco-miR091a_npr	5	Cleavage	FM43 Finger millet stress induced cDNA library Eleusine coracana cDNA clone FM43, mRNA sequence
eco-miR091a_npr	5	Translation	LFO100 Finger millet pTriplEx2 library Eleusine coracana subsp. coracana cDNA 5', mRNA sequence
eco-miR091a_npr	5	Cleavage	Eleusine coracana DNA-binding with one finger protein (Dof35) mRNA, complete cds
eco-miR091a_npr	5	Cleavage	CFM04-0513 Finger millet developing seed cDNA Eleusine coracana cDNA clone CFM04-0513 5' similar to Best blastX hit, e-value: 1.00E-51, acc.no: AAN87739, ID: Unknown protein, mRNA sequence
eco-miR091a_npr	5	Translation	FMB01-0115 Finger millet developing seed cDNA Eleusine coracana cDNA clone FMB01-0115 5' similar to Best blastX hit, e-value: 7.00E-56, acc.no: BAB86571, ID: lipase-like protein, mRNA sequence
eco-miR091a_npr	5	Cleavage	CFM09-1073 Finger millet developing seed cDNA Eleusine coracana cDNA clone CFM09-1073 5' similar to Best blastX hit, e-value: 5.00E-30, acc.no: BAC16039, ID: protein phosphatase 2C-like, mRNA sequence
eco-miR1520b	5	Translation	CFM08-0986 Finger millet developing seed cDNA Eleusine coracana cDNA clone CFM08-0986 5' similar to Best blastX hit, e-value: 1.00E-104, acc.no: S39486, ID: ribosomal protein L5, mRNA sequence
eco-miR1873a	5	Cleavage	Eleusine coracana subsp. coracana isolate c30564_g1_i7 calcium dependent protein kinase 13-like protein mRNA, partial cds
eco-miR1873a	5	Cleavage	RTM325 Finger millet pTriplEx2 library 3 Eleusine coracana subsp. africana cDNA 5', mRNA sequence
eco-miR1873a	5	Translation	INF272 Finger millet pTriplEx2 library 4 Eleusine coracana subsp. coracana cDNA 5', mRNA sequence
eco-miR1873a	5	Cleavage	Eleusine coracana isolate EFCZ_2022425 putative LOV domain-containing protein mRNA, complete cds
eco-miR1873a	5	Cleavage	Eleusine coracana isolate EFCZ_2022426 putative LOV domain-containing protein mRNA, complete cds
eco-miR1873a	5	Cleavage	Eleusine coracana isolate PZAP_2013713 putative LOV domain-containing protein mRNA, complete cds
eco-miR1873a	5	Cleavage	Eleusine coracana isolate TIJL_2007005 putative LOV domain-containing protein mRNA, complete cds
eco-miR2108b	5	Cleavage	Eleusine coracana subsp. coracana isolate c30564_g1_i7 calcium dependent protein kinase 13-like protein mRNA, partial cds
eco-miR2108b	5	Translation	Eleusine coracana cultivar MR1 protein phosphatase 2c protein (PP2c) mRNA, partial cds
eco-miR2108b	5	Cleavage	LFO128 Finger millet pTriplEx2 library Eleusine coracana subsp. coracana cDNA 5', mRNA sequence
eco-miR2108b	5	Cleavage	RTM245 Finger millet pTriplEx2 library 3 Eleusine coracana subsp. africana cDNA 5', mRNA sequence
eco-miR2108b	5	Cleavage	Eleusine coracana partial mRNA for cytokinin oxidase/dehydrogenase 1 (ckx1 gene), cultivar Tropikanka
eco-miR2108b	5	Translation	Eleusine coracana isolate comp72937c0seq1 ascorbate peroxidase 8 (APX8) mRNA, complete cds
eco-miR2108b	5	Translation	FmRgESTO2 Leaves of finger millet Eleusine coracana cDNA clone CFmO2 5', mRNA sequence
eco-miR7505b	5	Cleavage	SSRGFM1 FMEST-SSR sequence Eleusine coracana STS cDNA, sequence tagged site
eco-miR7505b	5	Cleavage	Eleusine coracana isolate EC_LC_GGAT glutamate glyoxylate aminotransferase 2 (GGAT) mRNA, complete cds
eco-miR7505b	5	Cleavage	Eleusine coracana isolate EC_HC_GGAT glutamate glyoxylate aminotransferase 2 (GGAT) mRNA, complete cds
eco-miR7505b	5	Cleavage	FmRgESTO3 Leaves of finger millet Eleusine coracana cDNA clone CFmO3 5', mRNA sequence
eco-miR7505b	5	Cleavage	INF482 Finger millet pTriplEx2 library 4 Eleusine coracana subsp. coracana cDNA 5', mRNA sequence
eco-miR7505b	5	Cleavage	FMB01-0122 Finger millet developing seed cDNA Eleusine coracana cDNA clone FMB01-0122 5' similar to Best blastX hit, e-value: 1.5, acc.no: NP_190810, ID: outer envelope membrane protein-like protein; protein id: t3g52420.1, mRNA sequence
eco-miR7505b	5	Cleavage	CFM01-0287 Finger millet developing seed cDNA Eleusine coracana cDNA clone CFM01-0287 5' similar to Best blastX hit, e-value: 4.00E-06, acc.no: T06457, ID: outer envelope membrane protein, mRNA sequence
eco-miR7505b	5	Cleavage	CFM06-0730 Finger millet developing seed cDNA Eleusine coracana cDNA clone CFM06-0730 5' similar to Best blastX hit, e-value: 1.6, acc.no: T08457, ID: probable outer envelope membrane protein, mRNA sequence
eco-miR7505b	5	Cleavage	CFM06-0748 Finger millet developing seed cDNA Eleusine coracana cDNA clone CFM06-0748 5' similar to Best blastX hit, e-value: 3.00E-04, acc.no: T08457, ID: probable outer envelope membrane protein, mRNA sequence
eco-miR7748a-3p	5	Cleavage	EDR-153 Eleusine coracana water deficit stress induced cDNA library Eleusine coracana cDNA similar to glutaredoxin, mRNA sequence
eco-miR7748a-3p	5	Cleavage	EDR-93 Eleusine coracana water deficit stress induced cDNA library Eleusine coracana cDNA similar to glutaredoxin, mRNA sequence
eco-miR7748a-3p	5	Cleavage	CFM08-0937 Finger millet developing seed cDNA Eleusine coracana cDNA clone CFM08-0937 5' similar to Best blastX hit, e-value: 1.00E-42, acc.no: JC5445, ID: glutaredoxin, mRNA sequence
eco-miR7748a-3p	5	Cleavage	INF42 Finger millet pTriplEx2 library 4 Eleusine coracana subsp. coracana cDNA 5', mRNA sequence
eco-miR7748a-3p	5	Cleavage	GFM143 FMEST-SSR sequence Eleusine coracana STS cDNA, sequence tagged site
eco-miR7748a-3p	5	Translation	Eleusine coracana subsp. coracana threonine dehydratase mRNA, complete cds
eco-miR7748a-3p	5	Cleavage	INF364 Finger millet pTriplEx2 library 4 Eleusine coracana subsp. coracana cDNA 5', mRNA sequence
eco-miR7748a-3p	5	Cleavage	EDR-157 Eleusine coracana water deficit stress induced cDNA library Eleusine coracana cDNA similar to Non-specific lipid-transfer protein (LTP), mRNA sequence
eco-miR7748a-3p	5	Cleavage	LFM157 Finger millet pTriplEx2 library 2 Eleusine coracana subsp. africana cDNA 5', mRNA sequence
eco-miR7748a-3p	5	Cleavage	Eleusine coracana cultivar MR1 bZIP transcription factor b mRNA, complete cds
eco-miR7748a-3p	5	Cleavage	Eleusine coracana cultivar MR1 bZIP transcription factor a mRNA, complete cds
eco-miR7748a-3p	5	Cleavage	LFM367 Finger millet pTriplEx2 library 2 Eleusine coracana subsp. africana cDNA 5', mRNA sequence
eco-miR7748a-3p	5	Cleavage	GFM105a FMEST-SSR sequence Eleusine coracana STS cDNA, sequence tagged site
eco-miR7748a-3p	5	Cleavage	EDR-29 Eleusine coracana water deficit stress induced cDNA library Eleusine coracana cDNA similar to hypothetical protein PBAL39_01302, mRNA sequence
eco-miR7748a-3p	5	Cleavage	GFM105b FMEST-SSR sequence Eleusine coracana STS cDNA, sequence tagged site
eco-miR7748a-3p	5	Translation	LFM4 Finger millet pTriplEx2 library 2 Eleusine coracana subsp. africana cDNA 5', mRNA sequence
eco-miR845	5	Translation	FmRgESTO3 Leaves of finger millet Eleusine coracana cDNA clone CFmO3 5', mRNA sequence
eco-miR845	5	Cleavage	INF721 Finger millet pTriplEx2 library 4 Eleusine coracana subsp. coracana cDNA 5', mRNA sequence
eco-miR845	5	Translation	LFM58 Finger millet pTriplEx2 library 2 Eleusine coracana subsp. africana cDNA 5', mRNA sequence
eco-miR845	5	Cleavage	INF43 Finger millet pTriplEx2 library 4 Eleusine coracana subsp. coracana cDNA 5', mRNA sequence
eco-miR845	5	Cleavage	Eleusine coracana isolate EC_HC_MHAR monodehydroascorbate reductase (MHAR) mRNA, complete cds
eco-miR845	5	Cleavage	Eleusine coracana isolate comp62086c0seq4 monodehydroascorbate reductase 5 (MDHAR5) mRNA, partial cds
eco-miR845	5	Cleavage	Eleusine coracana isolate comp75453c0seq1 monodehydroascorbate reductase 5 (MDHAR5) mRNA, complete cds
eco-miR845	5	Cleavage	Eleusine coracana isolate EC_LC_MHAR monodehydroascorbate reductase (MHAR) mRNA, complete cds
eco-miR845	5	Cleavage	RTM205 Finger millet pTriplEx2 library 3 Eleusine coracana subsp. africana cDNA 5', mRNA sequence
eco-miR845	5	Cleavage	CFM05-0614 Finger millet developing seed cDNA Eleusine coracana cDNA clone CFM05-0614 5' similar to Best blastX hit, e-value: 2.00E-35, acc.no: AAM21312, ID: EMB514, mRNA sequence
eco-miR845	5	Translation	Eleusine coracana cultivar MR1 catalase B1 mRNA, complete cds
eco-miR845a	5	Translation	FMSS- 4 Finger millet salt stress cDNA library Eleusine coracana cDNA similar to ZFP-592, mRNA sequence
eco-miR845a	5	Translation	LFM58 Finger millet pTriplEx2 library 2 Eleusine coracana subsp. africana cDNA 5', mRNA sequence
eco-miR845a	5	Cleavage	EDR-161 Eleusine coracana water deficit stress induced cDNA library Eleusine coracana cDNA similar to type 1 metallothionein-like protein, mRNA sequence
eco-miR845b-5p	5	Cleavage	FMB00-0003 Finger millet developing seed cDNA Eleusine coracana cDNA clone FMB00-0003 5' similar to Best blastX hit, e-value: 3.00E-67, acc.no: BAB62640, ID: contains ESTs AU069042(C51821),D23969(R0687),AU031707(R0687) similar to Oryza sativa chromosome 5, AAG03105.1 unknown protein, mRNA sequence
eco-miR845b-5p	5	Cleavage	INF177 Finger millet pTriplEx2 library 4 Eleusine coracana subsp. coracana cDNA 5', mRNA sequence
eco-miR845d	5	Translation	FMSS- 4 Finger millet salt stress cDNA library Eleusine coracana cDNA similar to ZFP-592, mRNA sequence
eco-miR845d	5	Cleavage	Eleusine coracana panicle phytomer 2-like protein (PAP2) mRNA, partial cds
eco-miR8770	5	Cleavage	EDR-5 Eleusine coracana water deficit stress induced cDNA library Eleusine coracana cDNA similar to 17 kDa class I small heat shock protein, mRNA sequence
eco-miR8770	5	Cleavage	CFM07-0874 Finger millet developing seed cDNA Eleusine coracana cDNA clone CFM07-0874 5' similar to Best blastX hit, e-value: 6.00E-08, acc.no: AAK21974, ID: rRNA promoter binding protein, mRNA sequence
eco-miR8770	5	Cleavage	Eleusine coracana cultivar GPU-28 rho-related protein from plants 1 rop1-like protein (ROP1) mRNA, complete cds
eco-miR8770	5	Translation	FMB00-0014 Finger millet developing seed cDNA Eleusine coracana cDNA clone FMB00-0014 5' similar to Best blastX hit, e-value: 1.00E-116, acc.no: BAB64069, ID: putative 33kDa oxygen evolvingprotein of photosystem II, mRNA sequence
eco-miR8770	5	Cleavage	Eleusine coracana DNA-binding with one finger protein 15 (DOF) mRNA, complete cds
eco-miR8770	5	Translation	Eleusine coracana cultivar GP1 monodehydroascorbate reductase (mdar) mRNA, complete cds
eco-miR8770	5	Cleavage	Eleusine coracana isolate HC ADP-glucose pyrophosphorylase large subunit mRNA, complete cds
eco-miR8770	5	Cleavage	Eleusine coracana isolate LC ADP-glucose pyrophosphorylase large subunit mRNA, complete cds
eco-miR9739	5	Translation	Eleusine coracana subsp. coracana LTP VAS mRNA, complete cds
eco-miR9739	5	Cleavage	Eleusine coracana DNA-binding with one finger protein (Dof38) mRNA, complete cds
eco-miR9739	5	Translation	FmRgESTO2 Leaves of finger millet Eleusine coracana cDNA clone CFmO2 5', mRNA sequence
eco-miRf10095-akr	5	Cleavage	FDR-1 (Finger Millet Dessication Responsive) Finger millet drought stress cDNA library Eleusine coracana cDNA clone Fdr-1-hypothetical protein XP_856446, mRNA sequence
eco-miRf10095-akr	5	Translation	EDR-161 Eleusine coracana water deficit stress induced cDNA library Eleusine coracana cDNA similar to type 1 metallothionein-like protein, mRNA sequence
eco-miRf10095-akr	5	Cleavage	Eleusine coracana subsp. coracana clone P4 S-adenosyl-L-homocysteine hydrolase-like protein mRNA, partial cds
eco-miRf10095-akr	5	Cleavage	EDR-123 Eleusine coracana water deficit stress induced cDNA library Eleusine coracana cDNA similar to RNase S-like protein precursor, mRNA sequence
eco-miRf10290-npr	5	Cleavage	CFM05-0618 Finger millet developing seed cDNA Eleusine coracana cDNA clone CFM05-0618 5' similar to Best blastX hit, e-value: 4.00E-88, acc.no: AAL73561, ID: Putative ethylene-inducible protein, mRNA sequence
eco-miRf10290-npr	5	Cleavage	Eleusine coracana DNA-binding with one finger protein (Dof37) mRNA, complete cds
eco-miRf10290-npr	5	Cleavage	GFMSSR2 E04 FMEST-SSR sequence Eleusine coracana STS cDNA, sequence tagged site
eco-miRf10290-npr	5	Cleavage	Eleusine coracana isolate comp59446c0seq1 ascorbate peroxidase 8 (APX8) mRNA, complete cds
eco-miRf10290-npr	5	Cleavage	Eleusine coracana isolate comp72937c0seq1 ascorbate peroxidase 8 (APX8) mRNA, complete cds
eco-miRf10290-npr	5	Cleavage	FMB01-0165 Finger millet developing seed cDNA Eleusine coracana cDNA clone FMB01-0165 5' similar to Best blastX hit, e-value: 7.00E-17, acc.no: T47808, ID: allyl alcohol dehydrogenase-like protein, mRNA sequence
eco-miRf10290-npr	5	Cleavage	CFM07-0843 Finger millet developing seed cDNA Eleusine coracana cDNA clone CFM07-0843 5' similar to Best blastX hit, e-value: 3.00E-99, acc.no: BAB85255, ID: putative ADP-ribosylation factor, mRNA sequence
eco-miRf10290-npr	5	Cleavage	Eleusine coracana isolate comp62240c0seq1 monodehydroascorbate reductase 4 (MDHAR4) mRNA, complete cds
eco-miRf10290-npr	5	Cleavage	Eleusine coracana cultivar PR 202 monodehydroascorbate reductase (mdar) mRNA, complete cds
eco-miRf10290-npr	5	Cleavage	Eleusine coracana isolate comp77165c1seq1 monodehydroascorbate reductase 4 (MDHAR4) mRNA, complete cds
eco-miRf10290-npr	5	Cleavage	Eleusine coracana cultivar GP45 monodehydroascorbate reductase (mdar) mRNA, complete cds
eco-miRf10290-npr	5	Cleavage	Eleusine coracana cultivar GP1 monodehydroascorbate reductase (mdar) mRNA, complete cds
eco-miRf10290-npr	5	Cleavage	CFM03-0430 Finger millet developing seed cDNA Eleusine coracana cDNA clone CFM03-0430 5' similar to Best blastX hit, e-value: 3.00E-90, acc.no: NP_198801, ID: 40S ribosomal protein S9-like; protein id: At5g39850.1, supported by cDNA: 41408, mRNA sequence
eco-miRf10290-npr	5	Cleavage	LFO11 Finger millet pTriplEx2 library Eleusine coracana subsp. coracana cDNA 5', mRNA sequence
eco-miRf10290-npr	5	Cleavage	INF140 Finger millet pTriplEx2 library 4 Eleusine coracana subsp. coracana cDNA 5', mRNA sequence
eco-miRf10290-npr	5	Cleavage	Eleusine coracana DNA-binding with one finger protein (Dof38) mRNA, complete cds
eco-miRf10290-npr	5	Cleavage	Eleusine coracana subsp. coracana isolate GPU-28 jasmonate ZIM domain protein mRNA, partial cds
eco-miRf10290-npr	5	Cleavage	CFM01-0250 Finger millet developing seed cDNA Eleusine coracana cDNA clone CFM01-0250 5' similar to Best blastX hit, e-value: 5.6, acc.no: BAB62098, ID: fibronectin-binding protein, mRNA sequence
eco-miRf10290-npr	5	Cleavage	LFO194 Finger millet pTriplEx2 library Eleusine coracana subsp. coracana cDNA 5', mRNA sequence
eco-miRf10290-npr	5	Translation	CFM07-0859 Finger millet developing seed cDNA Eleusine coracana cDNA clone CFM07-0859 5' similar to Best blastX hit, e-value: 2.00E-16, acc.no: AAL16979, ID: 50kD gamma zein, mRNA sequence
eco-miRf10290-npr	5	Translation	CFM07-0859 Finger millet developing seed cDNA Eleusine coracana cDNA clone CFM07-0859 5' similar to Best blastX hit, e-value: 2.00E-16, acc.no: AAL16979, ID: 50kD gamma zein, mRNA sequence
eco-miRf10290-npr	5	Cleavage	FMB00-0002 Finger millet developing seed cDNA Eleusine coracana cDNA clone FMB00-0002 5', mRNA sequence
eco-miRf10290-npr	5	Cleavage	Eleusine coracana subsp. coracana isolate GPU 28 ion channel POLLUX-like protein mRNA, partial cds
eco-miRf10290-npr	5	Cleavage	CFM08-0946 Finger millet developing seed cDNA Eleusine coracana cDNA clone CFM08-0946 5' similar to Best blastX hit, e-value: 1.00E-07, acc.no: AAM64809, ID: unknown, mRNA sequence
eco-miRf10290-npr	5	Cleavage	CFM03-0478 Finger millet developing seed cDNA Eleusine coracana cDNA clone CFM03-0478 5' similar to Best blastX hit, e-value: 7.00E-24, acc.no: BAB63584, ID: P0403C05.4, mRNA sequence
eco-miRf10290-npr	5	Cleavage	CFM07-0870 Finger millet developing seed cDNA Eleusine coracana cDNA clone CFM07-0870 5' similar to Best blastX hit, e-value: 3.00E-04, acc.no: AAA33541, ID: zein protein, mRNA sequence
eco-miRf10826-akr	5	Translation	CFM06-0736 Finger millet developing seed cDNA Eleusine coracana cDNA clone CFM06-0736 5' similar to Best blastX hit, e-value: 1.00E-19, acc.no: AAM61659, ID: unknown, mRNA sequence
eco-miRf10826-akr	5	Cleavage	EDR-3 Eleusine coracana water deficit stress induced cDNA library Eleusine coracana cDNA similar to lactoylglutathione lyase family protein / glyoxalase I family protein, mRNA sequence
eco-miRf10826-akr	5	Translation	CFM06-0790 Finger millet developing seed cDNA Eleusine coracana cDNA clone CFM06-0790 5' similar to Best blastX hit, e-value: 2.00E-10, acc.no: AAD02494, ID: unknown, mRNA sequence
eco-miRf10826-akr	5	Translation	CFM04-0515 Finger millet developing seed cDNA Eleusine coracana cDNA clone CFM04-0515 5' similar to Best blastX hit, e-value: 9.00E-05, acc.no: AAD02494, ID: unknown, mRNA sequence
eco-miRf10826-akr	5	Translation	CFM04-0515 Finger millet developing seed cDNA Eleusine coracana cDNA clone CFM04-0515 5' similar to Best blastX hit, e-value: 9.00E-05, acc.no: AAD02494, ID: unknown, mRNA sequence
eco-miRf10826-akr	5	Translation	FMB01-0117 Finger millet developing seed cDNA Eleusine coracana cDNA clone FMB01-0117 5' similar to Best blastX hit, e-value: 4.00E-05, acc.no: AAD02494, ID: unknown, mRNA sequence
eco-miRf10826-akr	5	Translation	CFM07-0842 Finger millet developing seed cDNA Eleusine coracana cDNA clone CFM07-0842 5' similar to Best blastX hit, e-value: 0.59, acc.no: AAD02494, ID: unknown, mRNA sequence
eco-miRf10826-akr	5	Translation	CFM02-0343 Finger millet developing seed cDNA Eleusine coracana cDNA clone CFM02-0343 5' similar to Best blastX hit, e-value: 6.00E-05, acc.no: AAD02494, ID: unknown, mRNA sequence
eco-miRf10826-akr	5	Translation	CFM05-0602 Finger millet developing seed cDNA Eleusine coracana cDNA clone CFM05-0602 5' similar to Best blastX hit, e-value: 9.1, acc.no: AAD02494, ID: unknown, mRNA sequence
eco-miRf10826-akr	5	Cleavage	Eleusine coracana DNA-binding with one finger protein 14 (DOF) mRNA, partial cds
eco-miRf11572-akr	5	Cleavage	INF733 Finger millet pTriplEx2 library 4 Eleusine coracana subsp. coracana cDNA 5', mRNA sequence
eco-miRf11572-akr	5	Translation	RTM36 Finger millet pTriplEx2 library 3 Eleusine coracana subsp. africana cDNA 5', mRNA sequence
eco-miRf11572-akr	5	Cleavage	INF345 Finger millet pTriplEx2 library 4 Eleusine coracana subsp. coracana cDNA 5', mRNA sequence

## Sheet: Sheet9
Supplementary Table 9: Number of predicted targets and their inhibition type with different filtering parameters for miRNAs in Pearl millet
miRNA_Acc.	Expectation	Inhibition	Target_Desc.
pgl-miR121-1-npr	0	Cleavage	MK_17_21 Pennisetum glaucum seedlings exposed to cold (4 C) stress Cenchrus americanus cDNA clone MK_17_21, mRNA sequence
pgl-miR121-1-npr	0	Cleavage	MK_8_51 Pennisetum glaucum seedlings exposed to drought stress Cenchrus americanus cDNA clone MK_8_51, mRNA sequence
pgl-miR121-1-npr	0	Cleavage	MK_4_46 Pennisetum glaucum seedlings exposed to cold (4 C) stress Cenchrus americanus cDNA clone MK_4_46, mRNA sequence
pgl-miR121-1-npr	0	Cleavage	MK_6_16 Pennisetum glaucum seedlings exposed to salt (500 mM NaCl) Cenchrus americanus cDNA clone MK_6_16, mRNA sequence
pgl-miR121-1-npr	0	Cleavage	MK_1_67 Pennisetum glaucum seedlings exposed to drought stress Cenchrus americanus cDNA clone MK_1_67, mRNA sequence
pgl-miR121-1-npr	0	Cleavage	GCP-PM10-13 GCP-3G Cenchrus americanus cDNA, mRNA sequence
pgl-miR121-1-npr	0	Cleavage	MK_5_85 Pennisetum glaucum seedlings exposed to salt (500 mM NaCl) Cenchrus americanus cDNA clone MK_5_85, mRNA sequence
pgl-miR121-1-npr	0	Cleavage	MK_18_47 Pennisetum glaucum seedlings exposed to cold (4 C) stress Cenchrus americanus cDNA clone MK_18_47, mRNA sequence
pgl-miR121-1-npr	0	Cleavage	HG517141 Cenchrus americanus drought stress (30%) PEG SSH library Cenchrus americanus cDNA clone PG531, mRNA sequence
pgl-miR121-1-npr	0	Cleavage	TSA: Cenchrus americanus Contig000027.CeamJ2290t mRNA sequence
pgl-miR121-1-npr	0	Cleavage	TSA: Cenchrus americanus Contig0000125.CeamJ2290u mRNA sequence
pgl-miR121-1-npr	0	Cleavage	TSA: Cenchrus americanus Contig0000178.CeamJ2290u mRNA sequence
pgl-miR121-1-npr	0	Cleavage	TSA: Cenchrus americanus Contig000035.CeamJ2290t mRNA sequence
pgl-miR121-1-npr	0	Cleavage	TSA: Cenchrus americanus Contig70.Ceam7042Su mRNA sequence
pgl-miR121-1-npr	0	Cleavage	TSA: Cenchrus americanus Contig00007.Ceam7042St mRNA sequence
pgl-miR121-1-npr	0	Cleavage	TSA: Cenchrus americanus Contig0000436.CeamJ2290t mRNA sequence
pgl-miR15-npr	0	Cleavage	TSA: Cenchrus americanus Contig0000117.CeamJ2290t mRNA sequence
pgl-miR167a	0	Cleavage	HG517336 Cenchrus americanus drought stress (30%) PEG SSH library Cenchrus americanus cDNA clone PG726, mRNA sequence
pgl-miR167a-5p	0	Cleavage	HG517336 Cenchrus americanus drought stress (30%) PEG SSH library Cenchrus americanus cDNA clone PG726, mRNA sequence
pgl-miR167c	0	Cleavage	HG517336 Cenchrus americanus drought stress (30%) PEG SSH library Cenchrus americanus cDNA clone PG726, mRNA sequence
pgl-miR167c-5p	0	Cleavage	HG517336 Cenchrus americanus drought stress (30%) PEG SSH library Cenchrus americanus cDNA clone PG726, mRNA sequence
pgl-miR167d-5p	0	Cleavage	HG517336 Cenchrus americanus drought stress (30%) PEG SSH library Cenchrus americanus cDNA clone PG726, mRNA sequence
pgl-miR167m	0	Cleavage	HG517336 Cenchrus americanus drought stress (30%) PEG SSH library Cenchrus americanus cDNA clone PG726, mRNA sequence
pgl-miR5076	0	Cleavage	TSA: Cenchrus americanus Contig000052.CeamJ2290t mRNA sequence
pgl-miR5076	0	Cleavage	TSA: Cenchrus americanus Contig76.Ceam7042Su mRNA sequence
pgl-miR5368	0	Cleavage	HG517166 Cenchrus americanus drought stress (30%) PEG SSH library Cenchrus americanus cDNA clone PG556, mRNA sequence
pgl-miR5368	0	Cleavage	Pennisetum glaucum EST, clone P. glaucum_F64, mRNA sequence
pgl-miR5368	0	Cleavage	HG517163 Cenchrus americanus drought stress (30%) PEG SSH library Cenchrus americanus cDNA clone PG553, mRNA sequence
pgl-miR5368	0	Cleavage	HG517158 Cenchrus americanus drought stress (30%) PEG SSH library Cenchrus americanus cDNA clone PG548, mRNA sequence
pgl-miR5368	0	Cleavage	Pennisetum glaucum EST, clone P. glaucum_F39, mRNA sequence
pgl-miR5368	0	Cleavage	HG517156 Cenchrus americanus drought stress (30%) PEG SSH library Cenchrus americanus cDNA clone PG546, mRNA sequence
pgl-miR5368	0	Cleavage	HG517153 Cenchrus americanus drought stress (30%) PEG SSH library Cenchrus americanus cDNA clone PG543, mRNA sequence
pgl-miR5368	0	Cleavage	HG517155 Cenchrus americanus drought stress (30%) PEG SSH library Cenchrus americanus cDNA clone PG545, mRNA sequence
pgl-miR5368	0	Cleavage	HG517147 Cenchrus americanus drought stress (30%) PEG SSH library Cenchrus americanus cDNA clone PG537, mRNA sequence
pgl-miR5368	0	Cleavage	HG517148 Cenchrus americanus drought stress (30%) PEG SSH library Cenchrus americanus cDNA clone PG538, mRNA sequence
pgl-miR5368	0	Cleavage	HG517151 Cenchrus americanus drought stress (30%) PEG SSH library Cenchrus americanus cDNA clone PG541, mRNA sequence
pgl-miR5368	0	Cleavage	HG517146 Cenchrus americanus drought stress (30%) PEG SSH library Cenchrus americanus cDNA clone PG536, mRNA sequence
pgl-miR5368	0	Cleavage	HG517152 Cenchrus americanus drought stress (30%) PEG SSH library Cenchrus americanus cDNA clone PG542, mRNA sequence
pgl-miR5368	0	Cleavage	HG517160 Cenchrus americanus drought stress (30%) PEG SSH library Cenchrus americanus cDNA clone PG550, mRNA sequence
pgl-miR5368	0	Cleavage	Pennisetum glaucum EST, clone P. glaucum_F17, mRNA sequence
pgl-miR5368	0	Cleavage	TSA: Cenchrus americanus Contig0000178.CeamJ2290u mRNA sequence
pgl-miR5368	0	Cleavage	TSA: Cenchrus americanus Contig000035.CeamJ2290t mRNA sequence
pgl-miR5368	0	Cleavage	TSA: Cenchrus americanus Contig70.Ceam7042Su mRNA sequence
pgl-miR5368	0	Cleavage	TSA: Cenchrus americanus Contig00007.Ceam7042St mRNA sequence
pgl-miR170a	0.5	Cleavage	TSA: Cenchrus americanus Contig0000117.CeamJ2290t mRNA sequence
pgl-miR171g	0.5	Cleavage	TSA: Cenchrus americanus Contig0000117.CeamJ2290t mRNA sequence
pgl-miRf10509-akr	0.5	Cleavage	TSA: Cenchrus americanus Contig0000117.CeamJ2290t mRNA sequence
pgl-miR121-1-npr	1	Cleavage	GCP-PM10-64 GCP-3G Cenchrus americanus cDNA, mRNA sequence
pgl-miR121-1-npr	1	Cleavage	TSA: Cenchrus americanus Contig000056.CeamJ2290t mRNA sequence
pgl-miR171a	1	Cleavage	TSA: Cenchrus americanus Contig0000117.CeamJ2290t mRNA sequence
pgl-miR5368	1	Cleavage	HG517161 Cenchrus americanus drought stress (30%) PEG SSH library Cenchrus americanus cDNA clone PG551, mRNA sequence
pgl-miR156a	1.5	Cleavage	MK_16_39 Pennisetum glaucum seedlings exposed to cold (4 C) stress Cenchrus americanus cDNA clone MK_16_39, mRNA sequence
pgl-miR159c-5p	1.5	Cleavage	MK_19_61 Pennisetum glaucum seedlings root tissue Cenchrus americanus cDNA clone MK_19_61, mRNA sequence
pgl-miR171b-3p	1.5	Cleavage	TSA: Cenchrus americanus Contig0000117.CeamJ2290t mRNA sequence
pgl-miRf11612-npr	1.5	Cleavage	MK_9_19 Pennisetum glaucum seedlings exposed to drought stress Cenchrus americanus cDNA clone MK_9_19, mRNA sequence
pgl-miR121-1-npr	2	Cleavage	MK_17_21 Pennisetum glaucum seedlings exposed to cold (4 C) stress Cenchrus americanus cDNA clone MK_17_21, mRNA sequence
pgl-miR121-1-npr	2	Cleavage	MK_8_51 Pennisetum glaucum seedlings exposed to drought stress Cenchrus americanus cDNA clone MK_8_51, mRNA sequence
pgl-miR121-1-npr	2	Cleavage	MK_4_46 Pennisetum glaucum seedlings exposed to cold (4 C) stress Cenchrus americanus cDNA clone MK_4_46, mRNA sequence
pgl-miR121-1-npr	2	Cleavage	MK_6_16 Pennisetum glaucum seedlings exposed to salt (500 mM NaCl) Cenchrus americanus cDNA clone MK_6_16, mRNA sequence
pgl-miR121-1-npr	2	Cleavage	MK_1_67 Pennisetum glaucum seedlings exposed to drought stress Cenchrus americanus cDNA clone MK_1_67, mRNA sequence
pgl-miR121-1-npr	2	Cleavage	GCP-PM10-13 GCP-3G Cenchrus americanus cDNA, mRNA sequence
pgl-miR121-1-npr	2	Cleavage	MK_5_85 Pennisetum glaucum seedlings exposed to salt (500 mM NaCl) Cenchrus americanus cDNA clone MK_5_85, mRNA sequence
pgl-miR121-1-npr	2	Cleavage	MK_18_47 Pennisetum glaucum seedlings exposed to cold (4 C) stress Cenchrus americanus cDNA clone MK_18_47, mRNA sequence
pgl-miR121-1-npr	2	Cleavage	HG517141 Cenchrus americanus drought stress (30%) PEG SSH library Cenchrus americanus cDNA clone PG531, mRNA sequence
pgl-miR121-1-npr	2	Cleavage	TSA: Cenchrus americanus Contig0000125.CeamJ2290u mRNA sequence
pgl-miR121-1-npr	2	Cleavage	TSA: Cenchrus americanus Contig0000178.CeamJ2290u mRNA sequence
pgl-miR121-1-npr	2	Cleavage	TSA: Cenchrus americanus Contig000035.CeamJ2290t mRNA sequence
pgl-miR121-1-npr	2	Cleavage	TSA: Cenchrus americanus Contig70.Ceam7042Su mRNA sequence
pgl-miR121-1-npr	2	Cleavage	TSA: Cenchrus americanus Contig00007.Ceam7042St mRNA sequence
pgl-miR121-1-npr	2	Cleavage	GCP-PM10-64 GCP-3G Cenchrus americanus cDNA, mRNA sequence
pgl-miR121-1-npr	2	Cleavage	MK_8_91 Pennisetum glaucum seedlings exposed to drought stress Cenchrus americanus cDNA clone MK_8_91, mRNA sequence
pgl-miR169d	2	Cleavage	MK_5_75 Pennisetum glaucum seedlings exposed to salt (500 mM NaCl) Cenchrus americanus cDNA clone MK_5_75, mRNA sequence
pgl-miR6229-5p	2	Cleavage	MK_23_25 Pennisetum glaucum seedlings root tissue Cenchrus americanus cDNA clone MK_23_25, mRNA sequence
pgl-miR845d	2	Cleavage	MK_6_81 Pennisetum glaucum seedlings root tissue Cenchrus americanus cDNA clone MK_6_81, mRNA sequence
pgl-miRf10459-npr	2	Cleavage	HG517096 Cenchrus americanus drought stress (30%) PEG SSH library Cenchrus americanus cDNA clone PG486, mRNA sequence
pgl-miR044a_1_npr	2.5	Cleavage	Pennisetum glaucum EST, clone P. glaucum_F66, mRNA sequence
pgl-miR156	2.5	Cleavage	MK_16_39 Pennisetum glaucum seedlings exposed to cold (4 C) stress Cenchrus americanus cDNA clone MK_16_39, mRNA sequence
pgl-miR156a	2.5	Cleavage	MK_16_39 Pennisetum glaucum seedlings exposed to cold (4 C) stress Cenchrus americanus cDNA clone MK_16_39, mRNA sequence
pgl-miR164a-3p	2.5	Cleavage	MK_22_20 Pennisetum glaucum seedlings root tissue Cenchrus americanus cDNA clone MK_22_20, mRNA sequence
pgl-miR166f	2.5	Cleavage	GCP-PM8-23 GCP-3G Cenchrus americanus cDNA, mRNA sequence
pgl-miR169b-5p	2.5	Cleavage	MK_5_75 Pennisetum glaucum seedlings exposed to salt (500 mM NaCl) Cenchrus americanus cDNA clone MK_5_75, mRNA sequence
pgl-miR169d	2.5	Cleavage	HG516805 Cenchrus americanus drought stress (30%) PEG SSH library Cenchrus americanus cDNA clone PG195, mRNA sequence
pgl-miR169d	2.5	Cleavage	MK_14_36 Pennisetum glaucum seedlings exposed to cold (4 C) stress Cenchrus americanus cDNA clone MK_14_36, mRNA sequence
pgl-miR169d	2.5	Cleavage	MK_15_80 Pennisetum glaucum seedlings exposed to cold (4 C) stress Cenchrus americanus cDNA clone MK_15_80, mRNA sequence
pgl-miR169d	2.5	Cleavage	MK_13_81 Pennisetum glaucum seedlings exposed to cold (4 C) stress Cenchrus americanus cDNA clone MK_13_81, mRNA sequence
pgl-miR169d	2.5	Cleavage	mk_11_88 Pennisetum glaucum seedlings exposed to cold (4 C) stress Cenchrus americanus cDNA clone mk_11_88, mRNA sequence
pgl-miR169d	2.5	Cleavage	MK_16_19 Pennisetum glaucum seedlings exposed to cold (4 C) stress Cenchrus americanus cDNA clone MK_16_19, mRNA sequence
pgl-miR169d	2.5	Cleavage	MK_18_82 Pennisetum glaucum seedlings exposed to cold (4 C) stress Cenchrus americanus cDNA clone MK_18_82, mRNA sequence
pgl-miR169p	2.5	Cleavage	MK_5_75 Pennisetum glaucum seedlings exposed to salt (500 mM NaCl) Cenchrus americanus cDNA clone MK_5_75, mRNA sequence
pgl-miR2275a	2.5	Cleavage	Cenchrus americanus glutathione reductase mRNA, complete cds
pgl-miR395c	2.5	Cleavage	426 Pennisetum glaucum seedlings exposed to salt (500 mM NaCl) Cenchrus americanus cDNA clone 426, mRNA sequence
pgl-miR396e-3p	2.5	Cleavage	HG516795 Cenchrus americanus drought stress (30%) PEG SSH library Cenchrus americanus cDNA clone PG185, mRNA sequence
pgl-miR6235-5p	2.5	Cleavage	TSA: Cenchrus americanus Contig41.Ceam7042Su mRNA sequence
pgl-miR6235-5p	2.5	Cleavage	TSA: Cenchrus americanus Contig41.Ceam7042Su mRNA sequence
pgl-miR6235-5p	2.5	Cleavage	mk_13_2 Pennisetum glaucum seedlings exposed to cold (4 C) stress Cenchrus americanus cDNA clone mk_13_2, mRNA sequence
pgl-miR845d	2.5	Cleavage	Pg044F High temperature responsive ESTs from SSH library of Pennisetum glaucum (L.) R.Br. seedlings Cenchrus americanus cDNA, mRNA sequence
pgl-miRf11603-npr	2.5	Cleavage	MK_9_19 Pennisetum glaucum seedlings exposed to drought stress Cenchrus americanus cDNA clone MK_9_19, mRNA sequence
pgl-miRf11808-npr	2.5	Cleavage	MK_9_19 Pennisetum glaucum seedlings exposed to drought stress Cenchrus americanus cDNA clone MK_9_19, mRNA sequence
pgl-miR044a_1_npr	3	Cleavage	Pennisetum glaucum DEAD box RNA helicase eIF4A2-like mRNA, complete sequence
pgl-miR094a_1_npr	3	Translation	MK_3_1 Pennisetum glaucum seedlings exposed to drought stress Cenchrus americanus cDNA clone MK_3_1, mRNA sequence
pgl-miR121-1-npr	3	Translation	MK_8_91 Pennisetum glaucum seedlings exposed to drought stress Cenchrus americanus cDNA clone MK_8_91, mRNA sequence
pgl-miR156a	3	Cleavage	TSA: Cenchrus americanus Contig0000278.CeamJ2290t mRNA sequence
pgl-miR156k	3	Cleavage	MK_16_39 Pennisetum glaucum seedlings exposed to cold (4 C) stress Cenchrus americanus cDNA clone MK_16_39, mRNA sequence
pgl-miR167a	3	Cleavage	Pennisetum glaucum EST, clone P. glaucum_F460, mRNA sequence
pgl-miR167a-5p	3	Cleavage	Pennisetum glaucum EST, clone P. glaucum_F460, mRNA sequence
pgl-miR167c	3	Cleavage	Pennisetum glaucum EST, clone P. glaucum_F460, mRNA sequence
pgl-miR167c-5p	3	Cleavage	Pennisetum glaucum EST, clone P. glaucum_F460, mRNA sequence
pgl-miR167d-5p	3	Cleavage	Pennisetum glaucum EST, clone P. glaucum_F460, mRNA sequence
pgl-miR167m	3	Cleavage	Pennisetum glaucum EST, clone P. glaucum_F460, mRNA sequence
pgl-miR169d	3	Cleavage	HG517283 Cenchrus americanus drought stress (30%) PEG SSH library Cenchrus americanus cDNA clone PG673, mRNA sequence
pgl-miR169p	3	Cleavage	HG516805 Cenchrus americanus drought stress (30%) PEG SSH library Cenchrus americanus cDNA clone PG195, mRNA sequence
pgl-miR169p	3	Cleavage	MK_14_36 Pennisetum glaucum seedlings exposed to cold (4 C) stress Cenchrus americanus cDNA clone MK_14_36, mRNA sequence
pgl-miR169p	3	Cleavage	MK_15_80 Pennisetum glaucum seedlings exposed to cold (4 C) stress Cenchrus americanus cDNA clone MK_15_80, mRNA sequence
pgl-miR169p	3	Cleavage	MK_13_81 Pennisetum glaucum seedlings exposed to cold (4 C) stress Cenchrus americanus cDNA clone MK_13_81, mRNA sequence
pgl-miR169p	3	Cleavage	mk_11_88 Pennisetum glaucum seedlings exposed to cold (4 C) stress Cenchrus americanus cDNA clone mk_11_88, mRNA sequence
pgl-miR169p	3	Cleavage	MK_16_19 Pennisetum glaucum seedlings exposed to cold (4 C) stress Cenchrus americanus cDNA clone MK_16_19, mRNA sequence
pgl-miR169p	3	Cleavage	MK_18_82 Pennisetum glaucum seedlings exposed to cold (4 C) stress Cenchrus americanus cDNA clone MK_18_82, mRNA sequence
pgl-miR172b	3	Translation	MK_24_43 Pennisetum glaucum seedlings root tissue Cenchrus americanus cDNA clone MK_24_43, mRNA sequence
pgl-miR395b	3	Cleavage	426 Pennisetum glaucum seedlings exposed to salt (500 mM NaCl) Cenchrus americanus cDNA clone 426, mRNA sequence
pgl-miR5076	3	Cleavage	TSA: Cenchrus americanus Contig0000273.CeamJ2290u mRNA sequence
pgl-miR5076	3	Cleavage	TSA: Cenchrus americanus Contig0000111.CeamJ2290u mRNA sequence
pgl-miR528-5p	3	Cleavage	544 Pennisetum glaucum seedlings exposed to salt (500 mM NaCl) Cenchrus americanus cDNA clone 544, mRNA sequence
pgl-miR5564b	3	Cleavage	MK_22_87 Pennisetum glaucum seedlings root tissue Cenchrus americanus cDNA clone MK_22_87, mRNA sequence
pgl-miR5568c-5p	3	Cleavage	MK_5_40 Pennisetum glaucum seedlings exposed to cold (4 C) stress Cenchrus americanus cDNA clone MK_5_40, mRNA sequence
pgl-miR7767-5p	3	Cleavage	TSA: Cenchrus americanus Contig66.Ceam7042Su mRNA sequence
pgl-miR7767-5p	3	Cleavage	TSA: Cenchrus americanus Contig0000124.CeamJ2290u mRNA sequence
pgl-miR7767-5p	3	Cleavage	TSA: Cenchrus americanus Contig0000178.CeamJ2290u mRNA sequence
pgl-miR7767-5p	3	Cleavage	TSA: Cenchrus americanus Contig000035.CeamJ2290t mRNA sequence
pgl-miR7767-5p	3	Cleavage	TSA: Cenchrus americanus Contig70.Ceam7042Su mRNA sequence
pgl-miR7767-5p	3	Cleavage	TSA: Cenchrus americanus Contig00007.Ceam7042St mRNA sequence
pgl-miR845d	3	Cleavage	MK_2_69 Pennisetum glaucum seedlings exposed to drought stress Cenchrus americanus cDNA clone MK_2_69, mRNA sequence
pgl-miRf10038-npr	3	Cleavage	HG517096 Cenchrus americanus drought stress (30%) PEG SSH library Cenchrus americanus cDNA clone PG486, mRNA sequence
pgl-miRf10408-npr	3	Cleavage	TSA: Cenchrus americanus Contig0000103.Ceam7042St mRNA sequence
pgl-miRf10436-npr	3	Translation	HG517096 Cenchrus americanus drought stress (30%) PEG SSH library Cenchrus americanus cDNA clone PG486, mRNA sequence
pgl-miRf10982-akr	3	Cleavage	HG516975 Cenchrus americanus drought stress (30%) PEG SSH library Cenchrus americanus cDNA clone PG365, mRNA sequence
pgl-miRf11090-npr	3	Cleavage	449 Pennisetum glaucum seedlings exposed to salt (500 mM NaCl) Cenchrus americanus cDNA clone 449, mRNA sequence
pgl-miRf11219-npr	3	Cleavage	MK_9_19 Pennisetum glaucum seedlings exposed to drought stress Cenchrus americanus cDNA clone MK_9_19, mRNA sequence
pgl-miRf11752-npr	3	Cleavage	HG517096 Cenchrus americanus drought stress (30%) PEG SSH library Cenchrus americanus cDNA clone PG486, mRNA sequence
pgl-miRf12040-npr	3	Cleavage	MK_9_19 Pennisetum glaucum seedlings exposed to drought stress Cenchrus americanus cDNA clone MK_9_19, mRNA sequence
pgl-miR044a_1_npr	3.5	Cleavage	Pg002F High temperature responsive ESTs from SSH library of Pennisetum glaucum (L.) R.Br. seedlings Cenchrus americanus cDNA, mRNA sequence
pgl-miR081a_npr	3.5	Cleavage	MK_18_19 Pennisetum glaucum seedlings exposed to cold (4 C) stress Cenchrus americanus cDNA clone MK_18_19, mRNA sequence
pgl-miR081a_npr	3.5	Cleavage	GCP-PM11-30 GCP-3G Cenchrus americanus cDNA, mRNA sequence
pgl-miR081a_npr	3.5	Cleavage	MK_22_9 Pennisetum glaucum seedlings root tissue Cenchrus americanus cDNA clone MK_22_9, mRNA sequence
pgl-miR081a_npr	3.5	Cleavage	TSA: Cenchrus americanus Contig000066.CeamJ2290u mRNA sequence
pgl-miR094a_1_npr	3.5	Cleavage	MK_5_2 Pennisetum glaucum seedlings exposed to cold (4 C) stress Cenchrus americanus cDNA clone MK_5_2, mRNA sequence
pgl-miR130-npr	3.5	Cleavage	MK_1_52 Pennisetum glaucum seedlings exposed to drought stress Cenchrus americanus cDNA clone MK_1_52, mRNA sequence
pgl-miR15-npr	3.5	Cleavage	CR_WD-5-F3 Pennisetum glaucum gradual water-deficit stress-induced cDNA library Cenchrus americanus cDNA clone 5-F3 5' similar to SNF1-related protein kinase regulatory subunit gamma-1-like, mRNA sequence
pgl-miR155-npr	3.5	Cleavage	HG516951 Cenchrus americanus drought stress (30%) PEG SSH library Cenchrus americanus cDNA clone PG341, mRNA sequence
pgl-miR155-npr	3.5	Cleavage	HG516952 Cenchrus americanus drought stress (30%) PEG SSH library Cenchrus americanus cDNA clone PG342, mRNA sequence
pgl-miR155-npr	3.5	Cleavage	TSA: Cenchrus americanus Contig000035.CeamJ2290u mRNA sequence
pgl-miR156a	3.5	Cleavage	MK_21_91 Pennisetum glaucum seedlings root tissue Cenchrus americanus cDNA clone MK_21_91, mRNA sequence
pgl-miR156e-3p	3.5	Translation	MK_23_58 Pennisetum glaucum seedlings root tissue Cenchrus americanus cDNA clone MK_23_58, mRNA sequence
pgl-miR164a-3p	3.5	Cleavage	MK_17_40 Pennisetum glaucum seedlings exposed to cold (4 C) stress Cenchrus americanus cDNA clone MK_17_40, mRNA sequence
pgl-miR164a-5p	3.5	Cleavage	MK_24_73 Pennisetum glaucum seedlings root tissue Cenchrus americanus cDNA clone MK_24_73, mRNA sequence
pgl-miR166a	3.5	Cleavage	GCP-PM8-23 GCP-3G Cenchrus americanus cDNA, mRNA sequence
pgl-miR166a-3p	3.5	Cleavage	GCP-PM8-23 GCP-3G Cenchrus americanus cDNA, mRNA sequence
pgl-miR167c-3p	3.5	Cleavage	MK_8_3 Pennisetum glaucum seedlings exposed to drought stress Cenchrus americanus cDNA clone MK_8_3, mRNA sequence
pgl-miR167c-3p	3.5	Translation	MK_13_74 Pennisetum glaucum seedlings exposed to cold (4 C) stress Cenchrus americanus cDNA clone MK_13_74, mRNA sequence
pgl-miR169c-3p	3.5	Cleavage	462 Pennisetum glaucum seedlings exposed to salt (500 mM NaCl) Cenchrus americanus cDNA clone 462, mRNA sequence
pgl-miR169c-3p	3.5	Cleavage	MK_1_64 Pennisetum glaucum seedlings exposed to drought stress Cenchrus americanus cDNA clone MK_1_64, mRNA sequence
pgl-miR169d	3.5	Translation	TSA: Cenchrus americanus Contig0000198.CeamJ2290u mRNA sequence
pgl-miR169p	3.5	Cleavage	HG517283 Cenchrus americanus drought stress (30%) PEG SSH library Cenchrus americanus cDNA clone PG673, mRNA sequence
pgl-miR171n-5p	3.5	Cleavage	371 Pennisetum glaucum seedlings exposed to salt (500 mM NaCl) Cenchrus americanus cDNA clone 371, mRNA sequence
pgl-miR172m	3.5	Translation	MK_24_43 Pennisetum glaucum seedlings root tissue Cenchrus americanus cDNA clone MK_24_43, mRNA sequence
pgl-miR2049a_npr	3.5	Cleavage	HG517300 Cenchrus americanus drought stress (30%) PEG SSH library Cenchrus americanus cDNA clone PG690, mRNA sequence
pgl-miR2049a_npr	3.5	Cleavage	MK_15_66 Pennisetum glaucum seedlings exposed to cold (4 C) stress Cenchrus americanus cDNA clone MK_15_66, mRNA sequence
pgl-miR21-1-npr	3.5	Cleavage	MK_6_28 Pennisetum glaucum seedlings exposed to salt (500 mM NaCl) Cenchrus americanus cDNA clone MK_6_28, mRNA sequence
pgl-miR2118b	3.5	Cleavage	Cenchrus americanus clone RGPM 301 NBS-LRR-like protein mRNA, complete cds
pgl-miR2275c	3.5	Cleavage	MK_19_6 Pennisetum glaucum seedlings root tissue Cenchrus americanus cDNA clone MK_19_6, mRNA sequence
pgl-miR2275c	3.5	Cleavage	Cenchrus americanus glutathione reductase mRNA, complete cds
pgl-miR395e.1	3.5	Cleavage	Cenchrus americanus alpha 1 purothionin-like mRNA, partial sequence
pgl-miR395e.1	3.5	Cleavage	MK_3_37 Pennisetum glaucum seedlings exposed to drought stress Cenchrus americanus cDNA clone MK_3_37, mRNA sequence
pgl-miR395e.1	3.5	Cleavage	MK_3_7 Pennisetum glaucum seedlings exposed to drought stress Cenchrus americanus cDNA clone MK_3_7, mRNA sequence
pgl-miR396e	3.5	Cleavage	394 Pennisetum glaucum seedlings exposed to salt (500 mM NaCl) Cenchrus americanus cDNA clone 394, mRNA sequence
pgl-miR396e-3p	3.5	Translation	Pg022F High temperature responsive ESTs from SSH library of Pennisetum glaucum (L.) R.Br. seedlings Cenchrus americanus cDNA, mRNA sequence
pgl-miR399a-3p	3.5	Translation	MK_7_93 Pennisetum glaucum seedlings exposed to drought stress Cenchrus americanus cDNA clone MK_7_93, mRNA sequence
pgl-miR399b	3.5	Cleavage	MK_9_68 Pennisetum glaucum seedlings exposed to drought stress Cenchrus americanus cDNA clone MK_9_68, mRNA sequence
pgl-miR399d	3.5	Translation	MK_7_93 Pennisetum glaucum seedlings exposed to drought stress Cenchrus americanus cDNA clone MK_7_93, mRNA sequence
pgl-miR42-npr	3.5	Cleavage	Pennisetum glaucum EST, clone P. glaucum_F118, mRNA sequence
pgl-miR42-npr	3.5	Cleavage	Pennisetum glaucum RING zinc-finger protein mRNA, partial cds
pgl-miR444b.1	3.5	Cleavage	TSA: Cenchrus americanus Contig0000240.Ceam7042St mRNA sequence
pgl-miR5076	3.5	Translation	403 Pennisetum glaucum seedlings exposed to salt (500 mM NaCl) Cenchrus americanus cDNA clone 403, mRNA sequence
pgl-miR528-3p	3.5	Cleavage	Pennisetum glaucum superoxide dismutase mRNA, partial cds
pgl-miR528-3p	3.5	Cleavage	MK_16_56 Pennisetum glaucum seedlings exposed to cold (4 C) stress Cenchrus americanus cDNA clone MK_16_56, mRNA sequence
pgl-miR528-3p	3.5	Cleavage	Pennisetum glaucum Cu-Zn superoxide dismutase mRNA, complete cds
pgl-miR5384-3p	3.5	Cleavage	GCP-PM8-87 GCP-3G Cenchrus americanus cDNA, mRNA sequence
pgl-miR58-1-npr	3.5	Cleavage	GCP-PM8-23 GCP-3G Cenchrus americanus cDNA, mRNA sequence
pgl-miR60-npr	3.5	Cleavage	GCP-PM8-23 GCP-3G Cenchrus americanus cDNA, mRNA sequence
pgl-miR6235-5p	3.5	Cleavage	mk_11_49 Pennisetum glaucum seedlings exposed to cold (4 C) stress Cenchrus americanus cDNA clone mk_11_49, mRNA sequence
pgl-miR6250	3.5	Cleavage	MK_6_22 Pennisetum glaucum seedlings exposed to salt (500 mM NaCl) Cenchrus americanus cDNA clone MK_6_22, mRNA sequence
pgl-miR6250	3.5	Cleavage	MK_19_69 Pennisetum glaucum seedlings root tissue Cenchrus americanus cDNA clone MK_19_69, mRNA sequence
pgl-miR67-npr	3.5	Translation	CR_SS-2-E6 Pennisetum glaucum salt stress (NaCl) induced cDNA library Cenchrus americanus cDNA clone 2-E6 5' similar to RING finger and CHY zinc finger domain-containing protein 1-like isoform X1, mRNA sequence
pgl-miR71-1-npr	3.5	Cleavage	492 Pennisetum glaucum seedlings exposed to salt (500 mM NaCl) Cenchrus americanus cDNA clone 492, mRNA sequence
pgl-miR845d	3.5	Cleavage	MK_2_69 Pennisetum glaucum seedlings exposed to drought stress Cenchrus americanus cDNA clone MK_2_69, mRNA sequence
pgl-miRf10038-npr	3.5	Cleavage	MK_3_66 Pennisetum glaucum seedlings exposed to cold (4 C) stress Cenchrus americanus cDNA clone MK_3_66, mRNA sequence
pgl-miRf10115-npr	3.5	Translation	MK_15_89 Pennisetum glaucum seedlings exposed to cold (4 C) stress Cenchrus americanus cDNA clone MK_15_89, mRNA sequence
pgl-miRf10342-npr	3.5	Cleavage	GCP-1GB2-46 GCP-1G Cenchrus americanus cDNA clone GCP-1G, mRNA sequence
pgl-miRf10342-npr	3.5	Cleavage	TSA: Cenchrus americanus Contig0000431.CeamJ2290t mRNA sequence
pgl-miRf10342-npr	3.5	Cleavage	TSA: Cenchrus americanus Contig0000121.CeamJ2290u mRNA sequence
pgl-miRf10342-npr	3.5	Cleavage	TSA: Cenchrus americanus Contig0000128.Ceam7042St mRNA sequence
pgl-miRf10406-npr	3.5	Cleavage	MK_4_93 Pennisetum glaucum seedlings exposed to cold (4 C) stress Cenchrus americanus cDNA clone MK_4_93, mRNA sequence
pgl-miRf10408-npr	3.5	Cleavage	TSA: Cenchrus americanus Contig0000232.Ceam7042St mRNA sequence
pgl-miRf10408-npr	3.5	Cleavage	TSA: Cenchrus americanus Contig000046.Ceam7042St mRNA sequence
pgl-miRf10459-npr	3.5	Cleavage	MK_3_66 Pennisetum glaucum seedlings exposed to cold (4 C) stress Cenchrus americanus cDNA clone MK_3_66, mRNA sequence
pgl-miRf11077-npr	3.5	Cleavage	TSA: Cenchrus americanus Contig0000103.Ceam7042St mRNA sequence
pgl-miRf11077-npr	3.5	Cleavage	HG517096 Cenchrus americanus drought stress (30%) PEG SSH library Cenchrus americanus cDNA clone PG486, mRNA sequence
pgl-miRf11077-npr	3.5	Cleavage	Pennisetum glaucum EST, clone P. glaucum_F87, mRNA sequence
pgl-miRf11077-npr	3.5	Cleavage	Pennisetum glaucum EST, clone P. glaucum_F86, mRNA sequence
pgl-miRf11090-npr	3.5	Translation	MK_4_93 Pennisetum glaucum seedlings exposed to cold (4 C) stress Cenchrus americanus cDNA clone MK_4_93, mRNA sequence
pgl-miRf11090-npr	3.5	Cleavage	TSA: Cenchrus americanus Contig80.Ceam7042Su mRNA sequence
pgl-miRf11234-npr	3.5	Cleavage	GCP-PM11-19 GCP-3G Cenchrus americanus cDNA, mRNA sequence
pgl-miRf11294-npr	3.5	Cleavage	TSA: Cenchrus americanus Contig0000103.CeamJ2290u mRNA sequence
pgl-miRf11294-npr	3.5	Cleavage	MK_15_75 Pennisetum glaucum seedlings exposed to cold (4 C) stress Cenchrus americanus cDNA clone MK_15_75, mRNA sequence
pgl-miRf11738-npr	3.5	Cleavage	MK_9_19 Pennisetum glaucum seedlings exposed to drought stress Cenchrus americanus cDNA clone MK_9_19, mRNA sequence
pgl-miRf11752-npr	3.5	Cleavage	MK_3_66 Pennisetum glaucum seedlings exposed to cold (4 C) stress Cenchrus americanus cDNA clone MK_3_66, mRNA sequence
pgl-miRf11771-npr	3.5	Cleavage	Pennisetum glaucum EST, clone P. glaucum_F86, mRNA sequence
pgl-miRf11771-npr	3.5	Cleavage	Pennisetum glaucum EST, clone P. glaucum_F87, mRNA sequence
pgl-miRf11781-npr	3.5	Translation	MK_7_28 Pennisetum glaucum seedlings exposed to drought stress Cenchrus americanus cDNA clone MK_7_28, mRNA sequence
pgl-miR044a_1_npr	4	Cleavage	MK_2_67 Pennisetum glaucum seedlings exposed to drought stress Cenchrus americanus cDNA clone MK_2_67, mRNA sequence
pgl-miR044a_1_npr	4	Translation	MK_3_55 Pennisetum glaucum seedlings exposed to cold (4 C) stress Cenchrus americanus cDNA clone MK_3_55, mRNA sequence
pgl-miR077a_npr	4	Cleavage	P30 Pennisetum glaucum seedlings exposed to drought stress Cenchrus americanus cDNA clone P30, mRNA sequence
pgl-miR077a_npr	4	Cleavage	P29 Pennisetum glaucum seedlings exposed to drought stress Cenchrus americanus cDNA clone P29, mRNA sequence
pgl-miR081a_npr	4	Cleavage	mk_10_1 Pennisetum glaucum seedlings exposed to drought stress Cenchrus americanus cDNA clone mk_10_1, mRNA sequence
pgl-miR081a_npr	4	Cleavage	MK_2_84 Pennisetum glaucum seedlings exposed to drought stress Cenchrus americanus cDNA clone MK_2_84, mRNA sequence
pgl-miR081a_npr	4	Translation	MK_22_26 Pennisetum glaucum seedlings root tissue Cenchrus americanus cDNA clone MK_22_26, mRNA sequence
pgl-miR101a_npr	4	Translation	MK_8_30 Pennisetum glaucum seedlings exposed to drought stress Cenchrus americanus cDNA clone MK_8_30, mRNA sequence
pgl-miR105-npr	4	Cleavage	MK_16_79 Pennisetum glaucum seedlings exposed to cold (4 C) stress Cenchrus americanus cDNA clone MK_16_79, mRNA sequence
pgl-miR105-npr	4	Cleavage	TSA: Cenchrus americanus Contig0000389.CeamJ2290t mRNA sequence
pgl-miR1128	4	Cleavage	MK_9_19 Pennisetum glaucum seedlings exposed to drought stress Cenchrus americanus cDNA clone MK_9_19, mRNA sequence
pgl-miR121-1-npr	4	Cleavage	MK_9_25 Pennisetum glaucum seedlings exposed to drought stress Cenchrus americanus cDNA clone MK_9_25, mRNA sequence
pgl-miR130-npr	4	Cleavage	TSA: Cenchrus americanus Contig0000338.CeamJ2290t mRNA sequence
pgl-miR134-1-npr	4	Cleavage	CR_WD-1-A4 Pennisetum glaucum gradual water-deficit stress-induced cDNA library Cenchrus americanus cDNA clone 1-A4 5' similar to acyltransferase-like protein, mRNA sequence
[truncated: 2,744 more rows]

## Sheet: Sheet10
Supplementary Table 10: Number of predicted targets and their inhibition type with different filtering parameters for miRNAs in Proso millet
[truncated: 319 more rows]

[truncated: 7 more sheets: Sheet11, Sheet12, Sheet13, Sheet14, Sheet15, Sheet16, Sheet17]
